# Supplementary material for: Development of a specific live-cell assay for native autophagic flux
Source: J Biol Chem. 2021 Jul 23;297(3):101003. doi: 10.1016/j.jbc.2021.101003 (PMC8368035; doi:10.1016/j.jbc.2021.101003)
Supplement: Fig. 5-source data 2 [file mmc7.xlsx]

## Sheet: secondary screen.csv
Row Labels	targets	mode	clinical trials	clinical trial website	phase	RFP intensity	is_enhancer	is_inhibitor	z_score_enhancer	z_score_inhibitor	Plate	label	STDEV	compound_number	sterr
PF-04691502	mTOR/PI3K	ATP competitive	Breast cancer	https://clinicaltrials.gov/ct2/show/NCT01430585	2	0.013832	1	0	1	0	plate 1	enhancer	0	1	0
GDC-0349	PIK3CA		non-Hodgkin's lymphoma	https://clinicaltrials.gov/ct2/show/NCT01430585	1	0.0636265	1	0	1	0	plate 1	enhancer	0.0363878	2	0.0148553
INK 128 (MLN0128)	mTOR/PI3K(CA,CD,CG)	ATP competitive	Metastatic Castration-Resistant Prostate Cancer	https://clinicaltrials.gov/ct2/show/NCT02091531	2	0.0684577	1	0	1	0	plate 1	enhancer	0.0139815	3	0.00570794
BAY 1895344	ATR		Advanced Solid Tumors and Lymphomas	https://clinicaltrials.gov/ct2/show/NCT03188965?term=BAY-1895344	1	0.0686379	1	0	1	0	plate 1	enhancer	0.167654	4	0.0684443
AZD8055	mTOR	ATP competitive	Advanced Tumors	https://clinicaltrials.gov/ct2/show/NCT00731263	1	0.0891148	1	0	1	0	plate 1	enhancer	0.00739827	5	0.00302033
Torkinib (PP242)	mTOR	ATP competitive			preclinical	0.0896238	1	0	1	0	plate 1	enhancer	0.0168801	6	0.007549
WYE-125132	mTOR	ATP competitive			preclinical	0.0940268	1	0	1	0	plate 1	enhancer	0.0114862	7	0.00468924
Vistusertib (AZD2014)	mTOR/PI3K	ATP competitive	Metastatic Renal cancer	https://clinicaltrials.gov/ct2/show/NCT01793636		0.0968389	1	0	1	0	plate 1	enhancer	0.0143359	8	0.00585261
OSI-027	mTOR	ATP competitive	Solid tumors and lymphoma	https://clinicaltrials.gov/ct2/show/NCT00698243	1	0.0974829	1	0	1	0	plate 1	enhancer	0.0178593	9	0.00798692
CZ415	mTOR	ATP competitive			preclinical	0.0984994	1	0	1	0	plate 1	enhancer	0.0246067	10	0.0100456
Torin1	mTOR	ATP competitive			preclinical	0.102745	1	0	1	0	plate 1	Plate 1 Torin1	0.095111	11	0.0120791
VS-5584 (SB2343)						0.109695	1	0	1	0	plate 1	enhancer	0.01063	12	0.00531501
LY3023414	mTOR/PI3K	ATP competitive	Endometrial Cancer	https://clinicaltrials.gov/ct2/show/NCT02549989	2	0.127499	1	0	1	0	plate 1	enhancer	0.0105597	13	0.00431096
WAY-600	mTOR	ATP competitive			preclinical	0.129571	1	0	1	0	plate 1	enhancer	0.247458	14	0.123729
PP-121	tyrosine kinase/PI3Ks				preclinical	0.130135	1	0	1	0	plate 1	enhancer	0.0136546	15	0.00610651
GSK690693	AKT		Solid Tumors or Lymphoma	https://clinicaltrials.gov/ct2/show/NCT00493818	1	0.134913	1	0	1	0	plate 1	enhancer	0.373052	16	0.166834
Torin1	mTOR	ATP competitive			preclinical	0.146376	1	0	1	0	Plate 2	Plate 2 Torin1	0.0246257	17	0.00329074
AZ20	AKT		Solid Tumors or Lymphoma	https://clinicaltrials.gov/ct2/show/NCT00493818	1	0.199881	1	0	1	0	plate 1	enhancer	0.0678195	18	0.0276872
MK-2206 2HCl	AKT		Breast cancer	https://clinicaltrials.gov/ct2/show/NCT01042379	2	0.218827	1	0	1	0	plate 1	enhancer	0.0253739	19	0.0113476
Ipatasertib (GDC-0068)	AKT		Breast cancer	https://clinicaltrials.gov/ct2/show/NCT02162719	2	0.226493	1	0	1	0	plate 1	enhancer	0.0167548	20	0.00684012
WNK463	pan-WNK kinase				preclinical	0.232208	1	0	1	0	plate 1	enhancer	0.00844847	21	0.00344907
Miransertib (ARQ 092)HCl	AKT		Breast cancer	https://clinicaltrials.gov/ct2/show/NCT01042379	2	0.232334	1	0	1	0	plate 1	enhancer	0.0284152	22	0.0127077
PRI-724	Wnt		Advanced Solid Tumors	https://clinicaltrials.gov/ct2/show/NCT01302405	1	0.237922	1	0	1	0	plate 1	enhancer	0.0295334	23	0.0132078
ICG-001	Beta-catenin				preclinical	0.238294	1	0	1	0	plate 1	enhancer	0.0348374	24	0.0142223
Apitolisib (GDC-0980, RG7422)	mTOR/PI3K(CA,CB,CD,CG)		Metastatic Renal Cell Carcinoma	https://clinicaltrials.gov/ct2/show/NCT01442090	2	0.238691	1	0	1	0	plate 1	enhancer	0.0115423	25	0.00516186
CHIR-124	CHK1				preclinical	0.249318	1	0	1	0	plate 1	enhancer	0.159995	26	0.0715519
AZD5363	AKT		Triple Negative Breast Neoplasms	https://clinicaltrials.gov/ct2/show/NCT03997123	3	0.249708	1	0	1	0	plate 1	enhancer	0.0198047	27	0.00808523
XL388	mTOR	ATP competitive			preclinical	0.261893	1	0	1	0	plate 1	enhancer	0.0200879	28	0.00898358
KU-0063794	mTOR	ATP competitive			preclinical	0.315294	1	0	1	0	plate 1	enhancer	0.0297506	29	0.0121456
CCT128930	AKT				preclinical	0.32494	1	0	1	0	plate 1	enhancer	0.0536815	30	0.0219154
WYE-354	mTOR	ATP competitive			preclinical	0.325972	1	0	1	0	plate 1	enhancer	0.0304581	31	0.0136213
Pelitinib (EKB-569)	EGFR		Lung Cancer	https://clinicaltrials.gov/ct2/show/NCT00067548	2	0.357443	1	0	1	0	plate 1	enhancer	0.0209736	32	0.00937967
SC144	gp130				preclinical	0.359076	1	0	1	0	plate 1	enhancer	0.0112468	33	0.00459147
CX-4945 (Silmitasertib)	CK2		Medulloblastoma	https://clinicaltrials.gov/ct2/show/NCT03904862	2	0.360714	1	0	1	0	plate 1	enhancer	0.0136788	34	0.00683941
kira6	IRE1a				preclinical	0.36254	1	0	1	0	plate 1	enhancer	0.02606	35	0.0106389
AT7867	AKT				preclinical	0.363375	1	0	1	0	plate 1	enhancer	0.0542424	36	0.0242579
Antimonyl (potassium tartrate trihydrate)	EGFR				1	0.36989	1	0	1	0	plate 1	enhancer	0.00582571	37	0.00237834
ETP-46464	ATR				preclinical	0.370904	1	0	1	0	plate 1	enhancer	0.0299645	38	0.0122329
Quinacrine dihydrochloride hydrate	Moa/NFkB				approved for giardiasis	0.385634	1	0	1	0	Plate 2	enhancer	0.0412447	39	0.0168381
Halofuginone						0.387504	0	0	0	0	plate 1	non-significant	0.0227048	40	0.00926921
LY2874455						0.389348	1	0	0	0	plate 1	non-significant	0.065983	41	0.0380953
CHLORHEXIDINE						0.39186	0	0	0	0	plate 1	non-significant	0.00363664	42	0.00181832
AS1517499						0.393999	0	0	0	0	plate 1	non-significant	0.0310537	43	0.0138876
CYC116	Aurora kinase		Advanced Solid Tumors	https://clinicaltrials.gov/ct2/show/NCT00560716	1	0.396501	0	0	1	0	Plate 2	enhancer	0.031598	44	0.0141311
Resorantel						0.400972	0	0	0	0	plate 1	non-significant	0.0384684	45	0.0172036
Rapamycin	mTOR	allosteric			approved for organ rejection	0.407611	1	0	1	0	Plate 2	enhancer	0.0240315	46	0.0107472
Deforolimus (MK-8669)	mTOR	allosteric				0.409905	0	0	0	0	plate 1	non-significant	0.0343694	47	0.0140313
Everolimus (RAD001)	mTOR	allosteric			approved for breast cancer	0.41295	1	0	1	0	Plate 2	enhancer	0.0565811	48	0.0253038
Go 6976	PKC				preclinical	0.414439	0	0	0	0	plate 1	non-significant	0.0526086	49	0.0235273
Dovitinib Dilactic acid (TKI258 Dilactic aci						0.415447	0	0	0	0	plate 1	non-significant	0.0151734	50	0.00619454
JIB04 (NSC693627)						0.417748	1	0	0	0	plate 1	non-significant	0.207729	51	0.103864
Sotrastaurin						0.41857	0	0	0	0	plate 1	non-significant	0.0158173	52	0.00645739
MRT68921 HCl	ULK1/2				preclinical	0.420584	0	1	1	0	Plate 2	enhancer	0.0641173	53	0.0261758
Diphenyleneiodonium chloride						0.424222	0	0	0	0	plate 1	non-significant	0.0252451	54	0.0103063
Pevonedistat (MLN4924)						0.43346	0	0	0	0	plate 1	non-significant	0.0648378	55	0.0289964
EAD1					preclinical	0.435312	1	0	1	0	Plate 2	enhancer	0.0207367	56	0.00846571
PI-3065	p110δ				preclinical	0.436267	0	0	1	0	Plate 2	enhancer	0.327616	57	0.133749
2-{2-[4-(trifluoromethoxy)phenyl]hydrazono}malononitrile						0.444799	0	0	0	0	plate 1	non-significant	0.0328656	58	0.0134173
MITOXANTHRONE HYDROCHLORIDE						0.450956	0	0	0	0	plate 1	non-significant	0.504476	59	0.225609
Nintedanib Ethanesulfonate Salt	FGFR				approved for idiopathic pulmonary fibrosis	0.452967	0	0	1	0	Plate 2	enhancer	0.00765414	60	0.00382707
NSC 147340						0.453372	0	0	0	0	plate 1	non-significant	0.0260702	61	0.0106431
OSI-420 (Desmethyl Erlotinib)						0.453973	0	0	0	0	plate 1	non-significant	0.0236376	62	0.00964999
Ponatinib (AP24534)						0.454303	0	0	0	0	plate 1	non-significant	0.0193556	63	0.00790189
Tizanidine	adrenergic receptor				approved for spasms	0.456959	0	0	1	0	Plate 2	enhancer	0.201172	64	0.0899667
Gilteritinib (ASP2215)						0.457653	0	0	0	0	plate 1	non-significant	0.0382117	65	0.0155999
TAI-1						0.460907	0	0	0	0	plate 1	non-significant	0.0298175	66	0.0121729
GNE-317						0.462383	0	0	0	0	plate 1	non-significant	0.031395	67	0.0140403
4SC-202						0.463239	0	0	0	0	plate 1	non-significant	0.0493538	68	0.0220717
5-AZACYTIDINE						0.464367	0	0	0	0	plate 1	non-significant	0.0416008	69	0.0169834
PTC-209 HBr						0.465688	0	0	0	0	plate 1	non-significant	0.0154361	70	0.00630176
Teniposide (Vumon)						0.466757	0	0	0	0	plate 1	non-significant	0.0314718	71	0.0128483
NSC 697855						0.4689	0	0	0	0	plate 1	non-significant	0.0451103	72	0.0201739
QUINACRINE HYDROCHLORIDE						0.472376	0	0	0	0	plate 1	non-significant	0.0784013	73	0.0320072
NH125						0.473273	0	0	0	0	plate 1	non-significant	0.0123522	74	0.0061761
CAY10603						0.475305	0	0	0	0	plate 1	non-significant	0.0292575	75	0.0119443
YM155 (Sepantronium Bromide)						0.475706	0	0	0	0	plate 1	non-significant	0.0422136	76	0.0188785
LDN-214117						0.476299	0	0	0	0	plate 1	non-significant	0.0289947	77	0.0118371
FH-535						0.477623	0	0	0	0	plate 1	non-significant	0.0293052	78	0.0119638
Ifenprodil Tartrate						0.477697	0	0	0	0	Plate 2	non-significant	0.19511	79	0.0796531
Alpelisib (BYL719)						0.479081	0	0	0	0	Plate 2	non-significant	0.0152577	80	0.00762885
Tyrphostin 9						0.479205	0	0	0	0	plate 1	non-significant	0.0079385	81	0.0035502
Encorafenib (LGX818)						0.480886	0	0	0	0	plate 1	non-significant	0.023161	82	0.0103579
7-Ethylcamptothecin						0.481645	0	0	0	0	plate 1	non-significant	0.0225692	83	0.00921382
HEXACHLOROPHENE						0.482596	0	0	0	0	plate 1	non-significant	0.034585	84	0.0141193
Temsirolimus (CCI-779, NSC 683864)						0.483384	0	0	0	0	Plate 2	non-significant	0.0157544	85	0.0070456
GSK J4 HCl						0.4873	0	0	0	0	plate 1	non-significant	0.0395598	86	0.0161502
Bevantolol hydrochloride						0.487586	0	0	0	0	Plate 2	non-significant	0.0984414	87	0.0440243
AZD8835						0.48799	0	0	0	0	Plate 2	non-significant	0.0318057	88	0.0129846
Digoxin						0.48985	0	0	0	0	plate 1	non-significant	0.0435037	89	0.0194555
10-HYDROXYCAMTOTHECIN						0.490897	0	0	0	0	plate 1	non-significant	0.0448433	90	0.0200546
ITF2357 (Givinostat)						0.494514	0	1	0	0	Plate 2	non-significant	0.29227	91	0.119319
DICYCLOMINE HYDROCHLORIDE						0.495435	0	0	0	0	Plate 2	non-significant	0.0786005	92	0.0320885
Marinopyrrole A (Maritoclax)						0.495712	0	0	0	0	plate 1	non-significant	0.0406252	93	0.0165852
HARMINE						0.496614	0	0	0	0	Plate 2	non-significant	0.00818993	94	0.00472846
Sorafenib						0.50175	0	0	0	0	plate 1	non-significant	0.0282765	95	0.0126456
WS3						0.501878	0	0	0	0	plate 1	non-significant	0.0211749	96	0.00946971
MONOCROTALINE						0.504484	0	0	0	0	plate 1	non-significant	0.0264087	97	0.0107813
Afuresertib (GSK2110183)						0.505132	0	0	0	0	plate 1	non-significant	0.0322863	98	0.0131808
Uprosertib (GSK2141795)						0.507473	0	0	0	0	plate 1	non-significant	0.0208152	99	0.00849776
ATM/ATR Kinase Inhibitor						0.508557	0	0	0	0	Plate 2	non-significant	0.0693716	100	0.0346858
CLOMIPRAMINE HYDROCHLORIDE						0.511112	0	0	0	0	Plate 2	non-significant	0.0245171	101	0.0109644
PF-562271 HCl						0.513139	0	0	0	0	plate 1	non-significant	0.0424039	102	0.0189636
S 38093						0.516302	0	0	0	0	Plate 2	non-significant	0.0369114	103	0.015069
Voxtalisib (XL765, SAR245409)						0.517242	0	0	0	0	plate 1	non-significant	0.0128684	104	0.00742957
A66						0.517247	0	0	0	0	Plate 2	non-significant	0.0183728	105	0.00918639
Umeclidinium bromide						0.519087	0	0	0	0	Plate 2	non-significant	0.0168364	106	0.00687344
BRL-15572						0.520273	0	0	0	0	Plate 2	non-significant	0.0369996	107	0.015105
Ivabradine HCl (Procoralan)						0.522811	0	0	0	0	Plate 2	non-significant	0.0196975	108	0.00804145
3BDO						0.523082	0	0	0	0	Plate 2	non-significant	0.0890363	109	0.0363489
Tiagabine						0.523709	0	0	0	0	Plate 2	non-significant	0.0355613	110	0.0177806
HarmineA?HCl						0.527396	0	0	0	0	Plate 2	non-significant	0.0399996	111	0.0163297
Diclofenac Diethylamine						0.52864	0	0	0	0	Plate 2	non-significant	0.0411287	112	0.0167907
LY2886721						0.530524	0	0	0	0	Plate 2	non-significant	0.0306629	113	0.0125181
DOPAMINE HYDROCHLORIDE						0.530635	0	0	0	0	Plate 2	non-significant	0.0239662	114	0.010718
Benztropine mesylate						0.530834	0	0	0	0	Plate 2	non-significant	0.0190298	115	0.0077689
KN-93 Phosphate						0.531096	0	0	0	0	Plate 2	non-significant	0.0304876	116	0.0136345
Tiotropium Bromide hydrate						0.532872	0	0	0	0	Plate 2	non-significant	0.0328545	117	0.0134128
CPD000466354_LATANOPROST						0.533867	0	0	0	0	Plate 2	non-significant	0.0219105	118	0.00979867
(+)-JQ1						0.535641	0	0	0	0	Plate 2	non-significant	0.0335491	119	0.0136963
AZD5153						0.535856	0	0	0	0	Plate 2	non-significant	0.0244622	120	0.00998664
Parecoxib						0.538788	0	0	0	0	Plate 2	non-significant	0.0265972	121	0.0108583
A-317491						0.539647	0	0	0	0	Plate 2	non-significant	0.0961607	122	0.0430044
VPS34-IN1						0.543723	0	1	0	0	Plate 2	non-significant	0.0580372	123	0.025955
AG-879						0.544252	0	0	0	0	plate 1	non-significant	0.0253345	124	0.0113299
OTX015						0.544523	0	0	0	0	Plate 2	non-significant	0.105915	125	0.0529574
GSK1324726A (I-BET726)						0.544931	0	0	0	0	Plate 2	non-significant	0.00163876	126	0.000946139
DMSO						0.546466	0	0	0	0	plate 1	Plate 1 DMSO	0.0531326	128	0.00680294
PROPANTHELINE BROMIDE						0.546607	0	0	0	0	Plate 2	non-significant	0.053855	129	0.0219862
Oxidopamine (hydrobromide)						0.546958	0	0	0	0	Plate 2	non-significant	0.0638848	130	0.0260809
DMSO						0.547252	0	0	0	0	Plate 2	Plate 2 DMSO	0.0342745	131	0.00458013
MS436						0.550753	0	0	0	0	Plate 2	non-significant	0.0714562	132	0.0291719
Methscopolamine (Pamine)						0.5511	0	0	0	0	Plate 2	non-significant	0.0233401	133	0.010438
XL765						0.551551	0	0	0	0	Plate 2	non-significant	0.0411126	134	0.0167841
SAHA						0.552818	0	0	0	0	Plate 2	non-significant	0.0235614	135	0.0117807
ERK5-IN-1						0.553316	0	0	0	0	Plate 2	non-significant	0.0147428	136	0.00601872
M 344						0.556423	0	0	0	0	Plate 2	non-significant	0.0396452	137	0.0177299
LRRK2-IN-1						0.557018	0	0	0	0	Plate 2	non-significant	0.0181447	138	0.00907233
ABBV-075 (Mivebresib)						0.559069	0	0	0	0	Plate 2	non-significant	0.0445941	139	0.0199431
Bortezomib (Velcade)						0.562011	0	0	0	0	plate 1	non-significant	0.0110632	140	0.00451652
BMS-708163 (Avagacestat)						0.562452	0	0	0	0	Plate 2	non-significant	0.0763341	141	0.0341376
Resminostat (RAS2410)						0.563116	0	0	0	0	Plate 2	non-significant	0.0185052	142	0.00755473
ACY-1215						0.5634	0	0	0	0	Plate 2	non-significant	0.0595684	143	0.0243187
AZD3514						0.564032	0	0	0	0	Plate 2	non-significant	0.0323208	144	0.0131949
PF-4989216						0.566996	0	0	0	0	Plate 2	non-significant	0.0728669	145	0.0420697
Pracinostat (SB939)						0.567902	0	1	0	0	Plate 2	non-significant	0.0276636	146	0.0138318
Ramosetron Hydrochloride						0.571282	0	0	0	0	Plate 2	non-significant	0.0596463	147	0.0243505
SNS-314 Mesylate						0.573876	0	0	0	0	plate 1	non-significant	0.0220959	148	0.00902061
PHENYLBUTAZONE						0.575888	0	0	0	0	plate 1	non-significant	0.0425207	149	0.017359
Torin 2						0.577225	0	0	0	0	plate 1	non-significant	0.0667603	150	0.0272548
Palomid 529						0.578413	0	0	0	0	Plate 2	non-significant	0.0750008	151	0.0335414
PFI-1(PF-6405761)						0.579454	0	0	0	0	Plate 2	non-significant	0.0157621	152	0.00643484
PX105684						0.587602	0	1	0	0	Plate 2	non-significant	0.038139	153	0.0170563
I-BET						0.597063	0	0	0	0	Plate 2	non-significant	0.0442667	154	0.0221333
NVP-LBH589						0.598157	0	1	0	0	Plate 2	non-significant	0.0332703	155	0.0148789
PHA-665752						0.599158	0	0	0	0	Plate 2	non-significant	0.0765795	156	0.0342474
MCCSL-MWW-2-019						0.61094	0	1	0	0	Plate 2	non-significant	0.0172352	157	0.00703624
Dacinostat						0.611358	0	1	0	0	Plate 2	non-significant	0.0471719	158	0.0192578
IMD0354						0.612791	0	0	0	0	plate 1	non-significant	0.0936296	159	0.0418724
Sabutoclax						0.659143	0	0	0	0	plate 1	non-significant	0.0303162	160	0.0123765
Citarinostat (ACY-241)						0.676874	0	0	0	0	plate 1	non-significant	0.0202416	161	0.0090523
Toosendanin	neurotrasmission blocker				preclinical	0.87035	0	1	0	1	Plate 2	inhibitor	0.0746771	162	0.0333966
CC-115	DNA-PK, mTOR		glioblastoma	https://clinicaltrials.gov/ct2/show/NCT02977780	2	3.74133	0	1	0	1	plate 1	inhibitor	0	164	0
Rocuronium bromide	acetylcholine receptor				approved as anesthetic	3.29674	0	0	0	1	Plate 2	inhibitor	0	163	0
DAUNOMYCIN HYDROCHLORIDE	DNA synthesis		multiple cancers	https://www.cancer.gov/about-cancer/treatment/clinical-trials/intervention/daunorubicin-hydrochloride		-0.296564	0	1	1	1	Plate 2	inhibitor	0	165	0
Obatoclax Mesylate (GX15-070)	BCL2		Lung Cancer	https://clinicaltrials.gov/ct2/show/NCT01563601	3	-0.171788	0	1	1	1	Plate 2	inhibitor	0	166	0

## Sheet: screened compounds
COMPOUND_NAME	ANNOTATIONS	SMILES_STRING	CCG_Number
ABT-737	Bcl-2	CN(C)CC[C@H](CSc1ccccc1)Nc1ccc(cc1[N+]([O-])=O)S(=O)(=O)NC(=O)c1ccc(cc1)N1CCN(Cc2ccccc2-c2ccc(Cl)cc2)CC1	CCG-264769
Nelarabine (Arranon)	Pathway:DNA Damage | Target:DNA/RNA Synthesis	COc1nc(N)nc2n(cnc12)[C@@H]1O[C@H](CO)[C@@H](O)[C@@H]1O	CCG-267441
Afatinib (BIBW2992)	EGFR	N(C)(C)C\C=C\C(=O)Nc1cc2c(ncnc2cc1O[C@H]1CCOC1)Nc1ccc(F)c(Cl)c1	CCG-264776
CPD000112002_Etoposide		COc1cc(cc(OC)c1O)[C@H]1[C@@H]2[C@H](COC2=O)[C@H](O[C@@H]2O[C@@H]3CO[C@@H](C)O[C@H]3[C@H](O)[C@H]2O)c2cc3OCOc3cc12	CCG-101165
Deforolimus (MK-8669)	Pathway:PI3K/Akt/mTOR | Target:mTOR	CO[C@@H]1C[C@@H](CC[C@H]1OP(C)(=O)C)C[C@@H](C)[C@@H]1CC(=O)[C@H](C)\C=C(C)\[C@@H](O)[C@@H](OC)C(=O)[C@H](C)C[C@H](C)\C=C\C=C\C=C(C)\[C@@H](OC)C[C@]2([H])CC[C@@H](C)[C@@](O)(O2)C(=O)C(=O)N2CCCC[C@@]2([H])C(=O)O1	CCG-270602
AG1024 (Tyrphostin)	IGF-1	CC(C)(C)c1cc(C=C(C#N)C#N)cc(Br)c1O	CCG-101297
NVP-AEW541	Pathway:Protein Tyrosine Kinase | Target:IGF-1R	Nc1ncnc2n(cc(-c3cccc(OCc4ccccc4)c3)c12)[C@@H]1C[C@H](CN2CCC2)C1	CCG-269117
	Immunosuppressive; its metabolite, a malononitrile derivative, inhibits dihydroorotate dehydrogenase (in the de novo pyrimidine synthesis pathway) and several protein tyrosine kinases	Cc1oncc1C(=O)Nc1ccc(cc1)C(F)(F)F	CCG-204736
Temsirolimus (CCI-779, NSC 683864)	mTOR	OCC(C)(CO)C(=O)O[C@@H]1CC[C@@H](C[C@@H](C)[C@@H]2CC(=O)[C@H](C)\C=C(C)\[C@@H](O)[C@@H](OC)C(=O)[C@H](C)C[C@H](C)\C=C\C=C\C=C(C)\[C@@H](OC)C[C@@H]3CC[C@@H](C)[C@@](O)(O3)C(=O)C(=O)N3CCCC[C@H]3C(=O)O2)C[C@H]1OC	CCG-264790
Prasugrel (Effient)	Pathway:Neuronal Signaling | Target:P2 Receptor	CC(=O)Oc1cc2CN(CCc2s1)C(C(=O)C1CC1)c1ccccc1F	CCG-268338
Obatoclax Mesylate (GX15-070)	Bcl-2	CS(O)(=O)=O.COC1=CC(=N\C1=C/c1[nH]c(C)cc1C)c1cc2ccccc2[nH]1	CCG-264798
Vemurafenib (PLX4032, RG7204)	Raf	CCCS(=O)(=O)Nc1ccc(F)c(C(=O)c2c[nH]c3ncc(cc23)-c2ccc(Cl)cc2)c1F	CCG-264883
AUY922 (NVP-AUY922)	HSP	CCNC(=O)c1noc(c1-c1ccc(CN2CCOCC2)cc1)-c1cc(C(C)C)c(O)cc1O	CCG-264804
Artemisinin		[H][C@@]12CC[C@@H](C)[C@]3([H])CC[C@@]4(C)OO[C@@]13[C@]([H])(OC(=O)[C@@H]2C)O4	CCG-220498
Met Kinase Inhibitor	Met Kinase Inhibitor	CN(c1cccc(Cl)c1)S(=O)(=O)c1ccc2NC(=O)\C(=C/c3[nH]c(C)c(C(=O)N4CCN(C)CC4)c3C)c2c1	CCG-206768
Cilnidipine		COCCOC(=O)C1=C(C)NC(C)=C(C1c1cccc(c1)[N+]([O-])=O)C(=O)OC\C=C\c1ccccc1	CCG-221188
OSI-906 (Linsitinib)	IGF-1R	C[C@@]1(O)C[C@@H](C1)c1nc(-c2ccc3ccc(nc3c2)-c2ccccc2)c2c(N)nccn12	CCG-264815
STREPTOZOSIN	antineoplastic, alkylating agent	CN(N=O)C(=O)N[C@H]1[C@@H](O)O[C@H](CO)[C@@H](O)[C@@H]1O	CCG-39870
MLN8054	Pathway:Cell Cycle | Target:Aurora Kinase	OC(=O)c1ccc(Nc2ncc3CN=C(c4cc(Cl)ccc4-c3n2)c2c(F)cccc2F)cc1	CCG-269512
	Anticonvulsant; glutamate receptor antagonist	NC(=O)OCC(COC(N)=O)c1ccccc1	CCG-204614
BI 2536	PLK	CC[C@H]1N(C2CCCC2)c2nc(Nc3ccc(cc3OC)C(=O)NC3CCN(C)CC3)ncc2N(C)C1=O	CCG-264824
Ginkgolide B	Pathway:GPCR & G Protein | Target:PAFR	[H][C@@]12OC(=O)[C@H](O)C11[C@@H](C[C@H]3OC(=O)[C@]4(O2)[C@@]2(O)[C@H](C)C(=O)O[C@@]2([H])[C@@H](O)C134)C(C)(C)C	CCG-268933
Everolimus (RAD001)	mTOR	CO[C@@H]1C[C@H](C[C@H](C)[C@@H]2CC(=O)[C@H](C)\C=C(C)\[C@@H](O)[C@@H](OC)C(=O)[C@H](C)C[C@H](C)\C=C\C=C\C=C(C)\[C@H](C[C@@H]3CC[C@@H](C)[C@@](O)(O3)C(=O)C(=O)N3CCCC[C@H]3C(=O)O2)OC)CC[C@H]1OCCO	CCG-264827
Losartan potassium	Pathway:Endocrinology & Hormones | Target:RAAS	[K].CCCCc1nc(Cl)c(CO)n1Cc1ccc(cc1)-c1ccccc1-c1nnn[nH]1	CCG-269363
AT9283	Pathway:JAK/STAT | Target:Aurora Kinase,Bcr-Abl,JAK	O=C(NC1CC1)Nc1c[nH]nc1-c1nc2cc(CN3CCOCC3)ccc2[nH]1	CCG-268424
Bafetinib (INNO-406)	Pathway:Angiogenesis | Target:Bcr-Abl	CN(C)[C@H]1CCN(Cc2ccc(cc2C(F)(F)F)C(=O)Nc2ccc(C)c(Nc3nccc(n3)-c3cncnc3)c2)C1	CCG-270114
Ivacaftor (VX-770)	Pathway:Transmembrane Transporters | Target:CFTR	CC(C)(C)c1cc(c(NC(=O)c2c[nH]c3ccccc3c2=O)cc1O)C(C)(C)C	CCG-268562
Meropenem	Pathway:Microbiology | Target:Anti-infection	CC(O)C1C2C(C)C(SC3CNC(C3)C(=O)N(C)C)=C(N2C1=O)C(O)=O	CCG-268443
NSC 74859 (S3I-201)	Pathway:JAK/STAT | Target:STAT	Cc1ccc(cc1)S(=O)(=O)OCC(=O)Nc1ccc(C(O)=O)c(O)c1	CCG-268227
Pelitinib (EKB-569)	EGFR	CCOc1cc2ncc(C#N)c(Nc3ccc(F)c(Cl)c3)c2cc1NC(=O)\C=C\CN(C)C	CCG-264890
ABT-751 (E7010)	Microtubule Associated	COc1ccc(cc1)S(=O)(=O)Nc1cccnc1Nc1ccc(O)cc1	CCG-264843
Tigecycline	Pathway:Microbiology | Target:Anti-infection	[H][C@@]12Cc3c(cc(NC(=O)CNC(C)(C)C)c(O)c3C(=O)C1=C(O)[C@]1(O)C(=O)C(C(N)=O)=C(O)[C@@H](N(C)C)[C@]1([H])C2)N(C)C	CCG-270150
MK-2866 (GTx-024)	Pathway:Endocrinology & Hormones | Target:Androgen Receptor	C[C@](O)(COc1ccc(cc1)C#N)C(=O)Nc1ccc(C#N)c(c1)C(F)(F)F	CCG-268514
Ranolazine dihydrochloride	pFOX (partial fatty acid oxidation) inhibitor	Cl.Cl.COc1ccccc1OCC(O)CN1CCN(CC(=O)Nc2c(C)cccc2C)CC1	CCG-222366
Danoprevir (ITMN-191)	Pathway:Proteases | Target:HCV Protease	O=C(N[C@H]1CCCCC\C=C/[C@@H]2C[C@]2(NC(=O)[C@@H]2C[C@H](CN2C1=O)OC(=O)N1Cc2cccc(F)c2C1)C(=O)NS(=O)(=O)C1CC1)OC(C)(C)C	CCG-270417
TRANILAST	antiallergic, mast cell degranulation inhibitor, angiogenesis blocker	COc1ccc(\C=C\C(=O)Nc2ccccc2C(O)=O)cc1OC	CCG-39992
THALIDOMIDE	hypnotic	O=C1N(C2CCC(=O)NC2=O)C(=O)c2ccccc12	CCG-39878
Tipifarnib	Farnesyltransferase, Ras	Cn1cncc1[C@@](N)(c1ccc(Cl)cc1)c1ccc2n(C)c(=O)cc(-c3cccc(Cl)c3)c2c1	CCG-264893
Dutasteride	Pathway:Endocrinology & Hormones | Target:5-alpha Reductase	[H][C@@]12CC[C@H](C(=O)Nc3cc(ccc3C(F)(F)F)C(F)(F)F)[C@@]1(C)CC[C@@]1([H])[C@@]2([H])CC[C@@]2([H])NC(=O)C=C[C@]12C	CCG-269904
AZD6482	Pathway:PI3K/Akt/mTOR | Target:PI3K	C[C@@H](Nc1ccccc1C(O)=O)c1cc(C)cn2c1nc(cc2=O)N1CCOCC1	CCG-268743
Linifanib?	VEGFR	Cc1ccc(F)c(NC(=O)Nc2ccc(cc2)-c2cccc3[nH]nc(N)c23)c1	CCG-264767
PFI-1(PF-6405761)	Pathway:Epigenetics | Target:Epigenetic Reader Domain	COc1ccccc1S(=O)(=O)Nc1ccc2NC(=O)N(C)Cc2c1	CCG-268000
BMS-536924	Pathway:Protein Tyrosine Kinase | Target:IGF-1R	Cc1cc(cc2[nH]c(nc12)-c1c(NC[C@@H](O)c2cccc(Cl)c2)cc[nH]c1=O)N1CCOCC1	CCG-269544
KU-0063794	mTOR	COc1ccc(cc1CO)-c1ccc2c(nc(nc2n1)N1C[C@H](C)O[C@H](C)C1)N1CCOCC1	CCG-264870
Gefitinib		COc1cc2ncnc(Nc3ccc(F)c(Cl)c3)c2cc1OCCCN1CCOCC1	CCG-220642
CPD000466343_LETROZOL		N#Cc1ccc(cc1)C(c1ccc(cc1)C#N)n1cncn1	CCG-100849
Pazopanib HCl	Pathway:Protein Tyrosine Kinase | Target:c-Kit,PDGFR,VEGFR	Cl.CN(c1ccc2c(C)n(C)nc2c1)c1ccnc(Nc2ccc(C)c(c2)S(N)(=O)=O)n1	CCG-269485
JNJ-7706621	CDK, Aurora Kinase	Nc1nc(Nc2ccc(cc2)S(N)(=O)=O)nn1C(=O)c1c(F)cccc1F	CCG-264878
SAHA		ONC(=O)CCCCCCC(=O)Nc1ccccc1	CCG-208659
RAMELTEON	melatonin receptor agonist	CCC(=O)NCC[C@@H]1CCc2ccc3OCCc3c12	CCG-213557
Olaparib (AZD2281, Ku-0059436)	PARP	Fc1ccc(Cc2n[nH]c(=O)c3ccccc23)cc1C(=O)N1CCN(CC1)C(=O)C1CC1	CCG-264799
Acarbose		C[C@H]1O[C@H](O[C@@H]2[C@@H](CO)O[C@H](O[C@@H]3[C@@H](CO)O[C@@H](O)[C@H](O)[C@H]3O)[C@H](O)[C@H]2O)[C@H](O)[C@@H](O)[C@@H]1N[C@H]1C=C(CO)[C@@H](O)[C@H](O)[C@H]1O	CCG-220568
PHA-665752	c-Met	O=C(N1CCC[C@@H]1CN1CCCC1)c1c(C)[nH]c(\C=C2/C(=O)Nc3ccc(cc23)S(=O)(=O)Cc2c(Cl)cccc2Cl)c1C	CCG-264805
Asenapine maleate	Pathway:Neuronal Signaling | Target:5-HT Receptor,Adrenergic Receptor	O=C(O)\C=C/C(=O)O.CN1C[C@]2([H])c3ccccc3Oc3ccc(Cl)cc3[C@@]2([H])C1	CCG-268667
Vismodegib (GDC-0449)	Hedgehog, P-gp	CS(=O)(=O)c1ccc(C(=O)Nc2ccc(Cl)c(c2)-c2ccccn2)c(Cl)c1	CCG-264811
CILOSTAZOL	phosphodiesterase inhibitor	O=C1CCc2cc(OCCCCc3nnnn3C3CCCCC3)ccc2N1	CCG-39646
ATM Kinase Inhibitor	ATM Kinase Inhibitor	O=c1cc(oc(c1)-c1cccc2Sc3ccccc3Sc12)N1CCOCC1	CCG-206889
Ki16425	Pathway:GPCR & G Protein | Target:LPA Receptor	CC(OC(=O)Nc1c(C)noc1-c1ccc(CSCCC(O)=O)cc1)c1ccccc1Cl	CCG-269493
Vatalanib (PTK787) 2HCl	VEGFR, c-Kit, Flt	Cl.Cl.Clc1ccc(Nc2nnc(Cc3ccncc3)c3ccccc23)cc1	CCG-264820
FLUCONAZOLE	antifungal	OC(Cn1cncn1)(Cn1cncn1)c1ccc(F)cc1F	CCG-39065
Varespladib (LY315920)	Pathway:Metabolism | Target:Phospholipase (e.g. PLA)	CCc1c(C(=O)C(N)=O)c2c(OCC(O)=O)cccc2n1Cc1ccccc1	CCG-268404
CPD000466368_GLIMEPIRIDE		CCC1=C(C)CN(C(=O)NCCc2ccc(cc2)S(=O)(=O)NC(=O)N[C@H]2CC[C@H](C)CC2)C1=O	CCG-101156
TW-37	Bcl-2	CC(C)c1ccccc1Cc1cc(C(=O)Nc2ccc(cc2)S(=O)(=O)c2ccccc2C(C)(C)C)c(O)c(O)c1O	CCG-264828
MGCD-265	Pathway:Protein Tyrosine Kinase | Target:c-Met,Tie-2,VEGFR	Cn1cnc(c1)-c1cc2nccc(Oc3ccc(NC(=S)NC(=O)Cc4ccccc4)cc3F)c2s1	CCG-269835
Malotilate	Pathway:Others | Target:Others	CC(C)OC(=O)C(C(=O)OC(C)C)=C1SC=CS1	CCG-267362
Daptomycin	Pathway:DNA Damage | Target:Anti-infection,DNA/RNA Synthesis	CCCCCCCCCC(=O)N[C@@H](Cc1c[nH]c2ccccc12)C(=O)N[C@H](CC(N)=O)C(=O)N[C@@H](CC(O)=O)C(=O)N[C@H]1[C@@H](C)OC(=O)[C@H](CC(=O)c2ccccc2N)NC(=O)[C@@H](NC(=O)[C@@H](CO)NC(=O)CNC(=O)[C@H](CC(O)=O)NC(=O)[C@@H](C)NC(=O)[C@H](CC(O)=O)NC(=O)[C@H](CCCN)NC(=O)CNC1=O)[C@@H](C)CC(O)=O	CCG-270691
SNS-032 (BMS-387032)	CDK	CC(C)(C)c1cnc(CSc2cnc(NC(=O)C3CCNCC3)s2)o1	CCG-264835
MIANSERIN HYDROCHLORIDE	5HT antagonist	Cl.CN1CCN2C(C1)c1ccccc1Cc1ccccc21	CCG-39108
Capecitabine	DNA/RNA Synthesis	CCCCCOC(=O)Nc1nc(=O)n(cc1F)[C@@H]1O[C@H](C)[C@@H](O)[C@H]1O	CCG-264841
Pirarubicin	Pathway:DNA Damage | Target:Topoisomerase	[H][C@]1(CCCCO1)O[C@H]1[C@@H](N)C[C@H](O[C@@]2([H])C[C@@](O)(Cc3c(O)c4C(=O)c5cccc(OC)c5C(=O)c4c(O)c23)C(=O)CO)O[C@H]1C	CCG-270279
CP-724714	Pathway:Protein Tyrosine Kinase | Target:EGFR,HER2	COCC(=O)NC\C=C\c1ccc2ncnc(Nc3ccc(Oc4ccc(C)nc4)c(C)c3)c2c1	CCG-269443
Trilostane	Pathway:Metabolism | Target:Dehydrogenase	[H][C@]12O[C@]11CC[C@@]3([H])[C@]4([H])CC[C@H](O)[C@@]4(C)CC[C@]3([H])[C@@]1(C)CC(C#N)=C2O	CCG-267803
BIIB021	HSP	COc1c(C)cnc(Cn2cnc3c(Cl)nc(N)nc23)c1C	CCG-264848
CPD000466305_REPAGLINIDE		CCOc1cc(CC(=O)N[C@@H](CC(C)C)c2ccccc2N2CCCCC2)ccc1C(O)=O	CCG-101013
CPD000466395_RITONAVIR		CC(C)[C@H](NC(=O)N(C)Cc1csc(n1)C(C)C)C(=O)N[C@H](C[C@H](O)[C@H](Cc1ccccc1)NC(=O)OCc1cncs1)Cc1ccccc1	CCG-101007
VENLAFAXINE HYDROCHLORIDE	antidepressant	Cl.COc1ccc(cc1)C(CN(C)C)C1(O)CCCCC1	CCG-213270
CUDC-101	HDAC, EGFR, HER2	COc1cc2ncnc(Nc3cccc(c3)C#C)c2cc1OCCCCCCC(=O)NO	CCG-264856
PHA-680632	Pathway:Cell Cycle | Target:Aurora Kinase	CCc1cccc(CC)c1NC(=O)N1Cc2[nH]nc(NC(=O)c3ccc(cc3)N3CCN(C)CC3)c2C1	CCG-269704
MELATONIN	sleep induction, modifies circadian rhythm	COc1ccc2[nH]cc(CCNC(C)=O)c2c1	CCG-38837
CPD000469185_MOXIFLOXACIN HCl		Cl.COc1c(N2C[C@@H]3CCCN[C@@H]3C2)c(F)cc2c1n(cc(C(O)=O)c2=O)C1CC1	CCG-100924
Veliparib (ABT-888)	PARP	C[C@@]1(CCCN1)c1nc2c(cccc2[nH]1)C(N)=O	CCG-264771
Clofarabine	DNA/RNA Synthesis	Nc1nc(Cl)nc2n(cnc12)[C@@H]1O[C@H](CO)[C@@H](O)[C@@H]1F	CCG-264865
Bortezomib (Velcade)	Pathway:Proteases | Target:Proteasome	CC(C)C[C@H](NC(=O)[C@H](Cc1ccccc1)NC(=O)c1cnccn1)B(O)O	CCG-268449
RALOXIFENE HYDROCHLORIDE	antiestrogen	Cl.Oc1ccc(cc1)-c1sc2cc(O)ccc2c1C(=O)c1ccc(OCCN2CCCCC2)cc1	CCG-213497
CPD000469175_IMATINIB MESYLATE		CS(O)(=O)=O.CN1CCN(Cc2ccc(cc2)C(=O)Nc2ccc(C)c(Nc3nccc(n3)-c3cccnc3)c2)CC1	CCG-101175
CPD000466338_TEMOZOLOMIDE		Cn1nnc2c(ncn2c1=O)C(N)=O	CCG-100870
PD 0325901	PD 0325901 is a potent MKK1 (MEK1) and MKK2 (MEK2) inhibitor	OC[C@@H](O)CONC(=O)c1ccc(F)c(F)c1Nc1ccc(I)cc1F	CCG-221316
Enzalutamide (MDV3100)	Androgen Receptor, P450	CNC(=O)c1ccc(cc1F)N1C(=S)N(C(=O)C1(C)C)c1ccc(C#N)c(c1)C(F)(F)F	CCG-264879
VX-680 (Tozasertib, MK-0457)	Aurora Kinase	CN1CCN(CC1)c1cc(Nc2cc(C)[nH]n2)nc(Sc2ccc(NC(=O)C3CC3)cc2)n1	CCG-264793
AMG-073 HCl (Cinacalcet hydrochloride)	Pathway:GPCR & G Protein | Target:CaSR	Cl.[H][C@](C)(NCCCc1cccc(c1)C(F)(F)F)c1cccc2ccccc12	CCG-268579
Nutlin-3	Mdm2	COc1ccc(C2=NC(C(N2C(=O)N2CCNC(=O)C2)c2ccc(Cl)cc2)c2ccc(Cl)cc2)c(OC(C)C)c1	CCG-264800
BX-795	PDK-1, IKK	Ic1cnc(Nc2cccc(NC(=O)N3CCCC3)c2)nc1NCCCNC(=O)c1cccs1	CCG-264884
HA14-1	Pathway:Apoptosis | Target:Bcl-2	[H][C@]1([C@H](C#N)C(=O)OCC)C(C(=O)OCC)=C(N)Oc2ccc(Br)cc12	CCG-268752
BENAZEPRIL HYDROCHLORIDE	ACE inhibitor, antihypertensive	Cl.CCOC(=O)[C@H](CCc1ccccc1)N[C@H]1CCc2ccccc2N(CC(O)=O)C1=O	CCG-39520
Brivanib (BMS-540215)	Pathway:Protein Tyrosine Kinase | Target:FGFR,VEGFR	C[C@@H](O)COc1cn2ncnc(Oc3ccc4[nH]c(C)cc4c3F)c2c1C	CCG-268296
Epothilone A	Pathway:Cytoskeletal Signaling | Target:Microtubule Associated	C[C@H]1CCC[C@H]2O[C@H]2C[C@H](OC(=O)C[C@H](O)C(C)(C)C(=O)[C@H](C)[C@H]1O)C(\C)=C\c1csc(C)n1	CCG-269643
GSK1904529A	IGF-1R	CCc1cc(Nc2nccc(n2)-c2c(nc3ccccn23)-c2ccc(OC)c(c2)C(=O)Nc2c(F)cccc2F)c(OC)cc1N1CCC(CC1)N1CCN(CC1)S(C)(=O)=O	CCG-264817
Costunolide	Pathway:DNA Damage | Target:Telomerase	CC1=CCC\C(C)=C\[C@H]2OC(=O)C(=C)[C@@H]2CC1	CCG-266810
U0126-EtOH	Pathway:MAPK | Target:MEK	CCO.N\C(Sc1ccccc1N)=C(/C#N)\C(\C#N)=C(\N)Sc1ccccc1N	CCG-268966
CPD000058450_FLUMAZENIL		CCOC(=O)c1ncn-2c1CN(C)C(=O)c1cc(F)ccc-21	CCG-100968
Foretinib (GSK1363089, XL880)	Pathway:Protein Tyrosine Kinase | Target:c-Met,VEGFR	COc1cc2c(Oc3ccc(NC(=O)C4(CC4)C(=O)Nc4ccc(F)cc4)cc3F)ccnc2cc1OCCCN1CCOCC1	CCG-270292
Ivermectin		[H][C@@]12OC\C3=C/C=C/[C@H](C)[C@H](O[C@H]4C[C@H](OC)[C@@H](O[C@H]5C[C@H](OC)[C@@H](O)[C@H](C)O5)[C@H](C)O4)\C(C)=C\C[C@@H]4C[C@@H](C[C@]5(CC[C@H](C)[C@]([H])(O5)[C@@H](C)CC)O4)OC(=O)[C@H](C=C(C)[C@H]1O)[C@@]23O	CCG-220156
	Selleck Chemicals S112202	Nc1ccccc1NC(=O)c1ccc(CNc2nccc(n2)-c2cccnc2)cc1	CCG-208763
Rigosertib (ON-01910)	Pathway:Cell Cycle | Target:PLK	[Na+].COc1cc(OC)c(\C=C\S(=O)(=O)Cc2ccc(OC)c(NCC([O-])=O)c2)c(OC)c1	CCG-269479
Brivanib alaninate (BMS-582664)	Pathway:Protein Tyrosine Kinase | Target:FGFR,VEGFR	C[C@H](COc1cn2ncnc(Oc3ccc4[nH]c(C)cc4c3F)c2c1C)OC(=O)[C@H](C)N	CCG-269138
Doripenem Hydrate	Pathway:Microbiology | Target:Anti-infection	O.[H][C@]12[C@@H](C)C(S[C@@H]3CN[C@H](CNS(N)(=O)=O)C3)=C(N1C(=O)[C@]2([H])[C@@H](C)O)C(O)=O	CCG-269113
Barasertib (AZD1152-HQPA)	Aurora Kinase	CCN(CCO)CCCOc1ccc2c(Nc3cc(CC(=O)Nc4cccc(F)c4)n[nH]3)ncnc2c1	CCG-264836
Mosapride citrate	Pathway:Neuronal Signaling | Target:5-HT Receptor	OC(=O)CC(O)(CC(O)=O)C(O)=O.CCOc1cc(N)c(Cl)cc1C(=O)NCC1CN(Cc2ccc(F)cc2)CCO1	CCG-270241
Delanzomib (CEP-18770)	Pathway:Proteases | Target:Proteasome	CC(C)[C@H](CNC(=O)[C@@H](NC(=O)c1cccc(n1)-c1ccccc1)[C@@H](C)O)B(O)O	CCG-268802
PIZOTYLINE MALATE	5HT antagonist, antimigraine	OC(CC(O)=O)C(O)=O.CN1CCC(CC1)=C1c2ccsc2CCc2ccccc12	CCG-213329
Valproic acid sodium salt (Sodium valproate)	Pathway:Neuronal Signaling | Target:GABA Receptor,HDAC,Autophagy	CCCC(CCC)C(=O)O[Na]	CCG-266330
CPD000471625_VECURONIUM BROMIDE		[Br-].CC(=O)O[C@H]1[C@H](C[C@H]2[C@@H]3CC[C@H]4C[C@H](OC(C)=O)[C@H](C[C@]4(C)[C@H]3CC[C@]12C)N1CCCCC1)[N+]1(C)CCCCC1	CCG-101147
Plinabulin (NPI-2358)	VDA	CC(C)(C)c1[nH]cnc1\C=c1/[nH]c(=O)\c(=C\c2ccccc2)[nH]c1=O	CCG-264849
	Selective cAMP-dependent phosphodiesterase (Type IV) cAMP-dependent inhibitor	COc1ccc(cc1OC1CCCC1)C1CNC(=O)C1	CCG-205149
BIBR 1532	Telomerase	C\C(=C/C(=O)Nc1ccccc1C(O)=O)c1ccc2ccccc2c1	CCG-264852
CPD000466350_VORICONAZOLE		C[C@@H](c1ncncc1F)[C@](O)(Cn1cncn1)c1ccc(F)cc1F	CCG-100941
TAK-700 (Orteronel)	Pathway:Metabolism | Target:P450 (e.g. CYP17)	CNC(=O)c1ccc2cc(ccc2c1)C1(O)CCn2cncc12	CCG-267549
Cilomilast (SB-207499)	Pathway:Metabolism | Target:PDE	COc1ccc(cc1OC1CCCC1)C1(CCC(CC1)C(O)=O)C#N	CCG-267954
BISOPROLOL FUMARATE	beta-blocker, antihypertensive	OC(=O)\C=C\C(O)=O.CC(C)NCC(O)COc1ccc(COCCOC(C)C)cc1	CCG-213520
CPD000466393_CALCITRIOL		C[C@H](CCCC(C)(C)O)[C@H]1CC[C@H]2\C(CCC[C@]12C)=C\C=C1\C[C@@H](O)C[C@H](O)C1=C	CCG-101001
Axitinib	VEGFR, PDGFR, c-Kit	CNC(=O)c1ccccc1Sc1ccc2c(\C=C\c3ccccn3)n[nH]c2c1	CCG-264772
YM201636	PI3K	Nc1ccc(cn1)C(=O)Nc1cccc(c1)-c1nc(N2CCOCC2)c2oc3ncccc3c2n1	CCG-264866
Bosutinib (SKI-606)	c-Src-dependent I?-catenin phosphorylation Inhibitor	COc1cc(Nc2c(cnc3cc(OCCCN4CCN(C)CC4)c(OC)cc23)C#N)c(Cl)cc1Cl	CCG-208129
CPD000466355_IDARUBICIN HCl		Cl.C[C@@H]1O[C@H](C[C@H](N)[C@@H]1O)O[C@H]1C[C@@](O)(Cc2c(O)c3C(=O)c4ccccc4C(=O)c3c(O)c12)C(C)=O	CCG-100886
Lapatinib Ditosylate	EGFR and ErbB2	Cc1ccc(cc1)S(O)(=O)=O.Cc1ccc(cc1)S(O)(=O)=O.CS(=O)(=O)CCNCc1ccc(o1)-c1ccc2ncnc(Nc3ccc(OCc4cccc(F)c4)c(Cl)c3)c2c1	CCG-264661
TAMOXIFEN CITRATE	estrogen antagonist, antineoplastic	OC(=O)CC(O)(CC(O)=O)C(O)=O.CC\C(=C(/c1ccccc1)c1ccc(OCCN(C)C)cc1)c1ccccc1	CCG-39629
PI-103	PI3K/ mTOR	Oc1cccc(c1)-c1nc(N2CCOCC2)c2oc3ncccc3c2n1	CCG-101301
Dienogest	Pathway:Endocrinology & Hormones | Target:Estrogen/progestogen Receptor	[H][C@@]12CC[C@@](O)(CC#N)[C@@]1(C)CCC1=C3CCC(=O)C=C3CC[C@@]21[H]	CCG-267594
Y-27632	ROCK	Cl.Cl.[H][C@@]1(CC[C@@H](CC1)C(=O)Nc1ccncc1)[C@@H](C)N	CCG-100675
CELECOXIB	antiarthritic, cyclooxygenase2 inhibitor	Cc1ccc(cc1)-c1cc(nn1-c1ccc(cc1)S(N)(=O)=O)C(F)(F)F	CCG-39354
Masitinib (AB1010)	Pathway:Protein Tyrosine Kinase | Target:c-Kit,PDGFR	CN1CCN(Cc2ccc(cc2)C(=O)Nc2ccc(C)c(Nc3nc(cs3)-c3cccnc3)c2)CC1	CCG-269680
BX-912	Pathway:PI3K/Akt/mTOR | Target:PDK	Brc1cnc(Nc2cccc(NC(=O)N3CCCC3)c2)nc1NCCc1cnc[nH]1	CCG-269454
ZSTK474	PI3K	FC(F)c1nc2ccccc2n1-c1nc(nc(n1)N1CCOCC1)N1CCOCC1	CCG-264806
Budesonide	Pathway:Endocrinology & Hormones | Target:Glucocorticoid Receptor	[H][C@@]1(CCC)O[C@@H]2C[C@@]3([H])[C@]4([H])CCC5=CC(=O)C=C[C@]5(C)[C@@]4([H])[C@@H](O)C[C@]3(C)[C@@]2(O1)C(=O)CO	CCG-269012
PX105684	Selleck Chemicals S108501	ONC(=O)\C=C\c1cccc(c1)S(=O)(=O)Nc1ccccc1	CCG-208758
Floxuridine		OC[C@H]1O[C@H](C[C@@H]1O)n1cc(F)c(=O)[nH]c1=O	CCG-220965
PF-04217903	c-Met	OCCn1cc(cn1)-c1cnc2nnn(Cc3ccc4ncccc4c3)c2n1	CCG-264818
Dexamethasone (DHAP)	IL Receptor	[H][C@@]12C[C@@H](C)[C@](O)(C(=O)CO)[C@@]1(C)C[C@H](O)[C@@]1(F)[C@@]2([H])CCC2=CC(=O)C=C[C@]12C	CCG-264887
ZM-447439	Pathway:Cell Cycle | Target:Aurora Kinase	COc1cc2c(Nc3ccc(NC(=O)c4ccccc4)cc3)ncnc2cc1OCCCN1CCOCC1	CCG-269800
FLUOXETINE	antidepressant	Cl.CNCCC(Oc1ccc(cc1)C(F)(F)F)c1ccccc1	CCG-39084
GSK690693	Akt	CCn1c(nc2c(ncc(OC[C@H]3CCCNC3)c12)C#CC(C)(C)O)-c1nonc1N	CCG-264825
TG100-115	Pathway:PI3K/Akt/mTOR | Target:PI3K	Nc1nc(N)c2nc(-c3cccc(O)c3)c(nc2n1)-c1cccc(O)c1	CCG-267988
BMS-754807	Pathway:Protein Tyrosine Kinase | Target:c-Met,IGF-1R,Trk receptor	C[C@]1(CCCN1c1nc(Nc2cc([nH]n2)C2CC2)c2cccn2n1)C(=O)Nc1ccc(F)nc1	CCG-269352
Ki8751	Pathway:Protein Tyrosine Kinase | Target:c-Kit,PDGFR,VEGFR	COc1cc2nccc(Oc3ccc(NC(=O)Nc4ccc(F)cc4F)c(F)c3)c2cc1OC	CCG-269442
ADL5859 HCl	Pathway:Neuronal Signaling | Target:Opioid Receptor	Cl.CCN(CC)C(=O)c1ccc(cc1)C1=CC2(CCNCC2)Oc2cccc(O)c12	CCG-268990
Gestodene	Pathway:Endocrinology & Hormones | Target:Estrogen/progestogen Receptor	[H][C@@]12C=C[C@@](O)(C#C)[C@@]1(CC)CC[C@]1([H])[C@@]3([H])CCC(=O)C=C3CC[C@@]21[H]	CCG-267584
Docetaxel	Microtubule Associated	CC(=O)O[C@@]12CO[C@@H]1C[C@H](O)[C@]1(C)C2[C@H](OC(=O)c2ccccc2)[C@]2(O)C[C@H](OC(=O)[C@H](O)[C@@H](NC(=O)OC(C)(C)C)c3ccccc3)C(C)=C([C@@H](O)C1=O)C2(C)C	CCG-264837
Nafamostat mesylate		CS(O)(=O)=O.CS(O)(=O)=O.NC(=N)Nc1ccc(cc1)C(=O)Oc1ccc2cc(ccc2c1)C(N)=N	CCG-207877
MK-8245	Pathway:Metabolism | Target:Dehydrogenase	OC(=O)Cn1nnc(n1)-c1cc(no1)N1CCC(CC1)Oc1cc(F)ccc1Br	CCG-269424
RESVERATROL	antifungal, antibacterial	Oc1ccc(\C=C\c2cc(O)cc(O)c2)cc1	CCG-38874
TGX-221	PI3K ?	CC(Nc1ccccc1)c1cc(C)cn2c1nc(cc2=O)N1CCOCC1	CCG-101299
Bimatoprost	Pathway:Immunology & Inflammation | Target:Immunology & Inflammation related	CCNC(=O)CCC\C=C/C[C@H]1[C@@H](O)C[C@H](O)[C@@H]1\C=C\C(O)CCc1ccccc1	CCG-268831
PD-98059	MEK	COc1cccc(c1N)-c1cc(=O)c2ccccc2o1	CCG-100605
SILDENAFIL CITRATE	erectile dysfunction therapy	OC(=O)CC(O)(CC(O)=O)C(O)=O.CCCc1nn(C)c2c1nc([nH]c2=O)-c1cc(ccc1OCC)S(=O)(=O)N1CCN(C)CC1	CCG-213260
CPD000466301_ANASTROZOLE		CC(C)(C#N)c1cc(Cn2cncn2)cc(c1)C(C)(C)C#N	CCG-101109
ZILEUTON	5-lipoxygenase inhibitor	CC(N(O)C(N)=O)c1cc2ccccc2s1	CCG-213571
CPD000466314_EXEMESTANE		C[C@]12CC[C@H]3[C@@H](CC(=C)C4=CC(=O)C=C[C@]34C)[C@@H]1CCC2=O	CCG-100995
Zibotentan (ZD4054)	ETA Receptor	COc1nc(C)cnc1NS(=O)(=O)c1cccnc1-c1ccc(cc1)-c1nnco1	CCG-264894
VEGFR Tyrosine Kinase Inhibitor IV	VEGFR Tyrosine Kinase Inhibitor IV	COc1cc2nccc(Oc3ccc(NC(=O)Nc4cc(C)on4)c(Cl)c3)c2cc1OC	CCG-206805
Doxercalciferol	Others	CC(C)[C@H](C)\C=C\[C@@H](C)[C@@]1([H])CC[C@@]2([H])\C(CCC[C@]12C)=C\C=C1/C[C@@H](O)C[C@H](O)C1=C	CCG-264895
Saracatinib (AZD0530)	Src, Bcr-Abl	CN1CCN(CCOc2cc(OC3CCOCC3)c3c(Nc4c5OCOc5ccc4Cl)ncnc3c2)CC1	CCG-264773
OSI-930	c-Kit, VEGFR	FC(F)(F)Oc1ccc(NC(=O)c2sccc2NCc2ccnc3ccccc23)cc1	CCG-264867
Cediranib	VEGFR	COc1cc2c(Oc3ccc4[nH]c(C)cc4c3F)ncnc2cc1OCCCN1CCCC1	CCG-264679
FLUDARABINE PHOSPHATE	antineoplastic	Nc1nc(F)nc2n(cnc12)[C@@H]1O[C@H](COP(O)(O)=O)[C@@H](O)[C@@H]1O	CCG-213521
Lenalidomide (CC-5013)	TNF-alpha	Nc1cccc2C(=O)N(Cc12)C1CCC(=O)NC1=O	CCG-264781
Vincristine sulfate	Autophagy,Microtubule Associated	OS(O)(=O)=O.[H][C@@]12N3CCC11c4cc(c(OC)cc4N(C=O)[C@@]1([H])[C@](O)([C@H](OC(C)=O)[C@]2(CC)C=CC3)C(=O)OC)[C@]1(C[C@@]2([H])CN(C[C@](O)(CC)C2)CCc2c1[nH]c1ccccc21)C(=O)OC	CCG-264876
Rapamycin	mTOR	CO[C@@H]1C[C@H](C[C@@H](C)[C@@H]2CC(=O)[C@H](C)\C=C(C)\[C@@H](O)[C@@H](OC)C(=O)[C@H](C)C[C@H](C)\C=C\C=C\C=C(C)\[C@H](C[C@@H]3CC[C@@H](C)[C@@](O)(O3)C(=O)C(=O)N3CCCC[C@H]3C(=O)O2)OC)CC[C@H]1O	CCG-100684
Entecavir hydrate	Pathway:Microbiology | Target:Reverse Transcriptase	O.Nc1nc(=O)c2ncn(C3C[C@H](O)[C@@H](CO)C3=C)c2[nH]1	CCG-267420
Elesclomol (STA-4783)	HSP	CN(NC(=O)CC(=O)NN(C)C(=S)c1ccccc1)C(=S)c1ccccc1	CCG-264795
BMS-708163 (Avagacestat)	Pathway:Proteases | Target:Beta Amyloid,Gamma-secretase	NC(=O)[C@@H](CCC(F)(F)F)N(Cc1ccc(cc1F)-c1ncon1)S(=O)(=O)c1ccc(Cl)cc1	CCG-269860
GDC-0941	PI3K	CS(=O)(=O)N1CCN(Cc2cc3nc(nc(N4CCOCC4)c3s2)-c2cccc3[nH]ncc23)CC1	CCG-264801
ADAPALENE	anti-acne	COc1ccc(cc1C12CC3CC(CC(C3)C1)C2)-c1ccc2cc(ccc2c1)C(O)=O	CCG-213060
SB 216763	GSK-3	Cn1cc(C2=C(C(=O)NC2=O)c2ccc(Cl)cc2Cl)c2ccccc12	CCG-101287
BUMETANIDE	diuretic	CCCCNc1cc(cc(c1Oc1ccccc1)S(N)(=O)=O)C(O)=O	CCG-40125
Iniparib (BSI-201)	PARP	NC(=O)c1ccc(I)c(c1)[N+]([O-])=O	CCG-264813
NSC 148958		Fc1cn([C@H]2CCCO2)c(=O)[nH]c1=O	CCG-35341
Dacinostat	Selleck Chemicals S109501	OCCN(CCc1c[nH]c2ccccc12)Cc1ccc(\C=C\C(=O)NO)cc1	CCG-208761
DOXAZOSIN MESYLATE	antihypertensive	CS(O)(=O)=O.COc1cc2nc(nc(N)c2cc1OC)N1CCN(CC1)C(=O)C1COc2ccccc2O1	CCG-213583
GDC-0879	Raf	OCCn1cc(c(n1)-c1ccncc1)-c1ccc2\C(CCc2c1)=N\O	CCG-264821
Flupirtine maleate	Pathway:DNA Damage | Target:DNA/RNA Synthesis	OC(=O)\C=C\C(O)=O.CCOC(=O)Nc1ccc(NCc2ccc(F)cc2)nc1N	CCG-268888
JNJ-38877605	c-Met	Cn1cc(cn1)-c1ccc2nnc(n2n1)C(F)(F)c1ccc2ncccc2c1	CCG-264826
LANSOPRAZOLE	antiulcerative	Cc1c(OCC(F)(F)F)ccnc1CS(=O)c1nc2ccccc2[nH]1	CCG-39952
SRT1720	Sirtuin	Cl.O=C(Nc1ccccc1-c1cn2c(CN3CCNCC3)csc2n1)c1cnc2ccccc2n1	CCG-264830
Patupilone (EPO906, Epothilone B)	Pathway:Cytoskeletal Signaling | Target:Microtubule Associated	C[C@H]1CCC[C@@]2(C)O[C@H]2C[C@H](OC(=O)C[C@H](O)C(C)(C)C(=O)[C@H](C)[C@H]1O)C(\C)=C\c1csc(C)n1	CCG-269760
Andarine	Androgen Receptor	CC(=O)Nc1ccc(OC[C@](C)(O)C(=O)Nc2ccc(c(c2)C(F)(F)F)[N+]([O-])=O)cc1	CCG-264833
Drospirenone	Pathway:Endocrinology & Hormones | Target:Estrogen/progestogen Receptor	[H][C@@]12C[C@]1([H])[C@@]1([H])[C@]3([H])[C@]4([H])C[C@]4([H])[C@@]4(CCC(=O)O4)[C@@]3(C)CC[C@]1([H])[C@@]1(C)CCC(=O)C=C21	CCG-268245
PACLITAXEL	antineoplastic	CC(=O)O[C@@H]1C2=C(C)[C@H](C[C@@](O)([C@@H](OC(=O)c3ccccc3)C3[C@@]4(CO[C@@H]4C[C@H](O)[C@@]3(C)C1=O)OC(C)=O)C2(C)C)OC(=O)[C@H](O)[C@@H](NC(=O)c1ccccc1)c1ccccc1	CCG-40266
Naftopidil dihydrochloride	alpha1 Adrenoceptor antagonist; antihypertensive	Cl.Cl.COc1ccccc1N1CCN(CC(O)COc2cccc3ccccc23)CC1	CCG-220975
Ganetespib (STA-9090)	Pathway:Cytoskeletal Signaling | Target:HSP (e.g. HSP90)	CC(C)c1cc(-c2n[nH]c(=O)n2-c2ccc3n(C)ccc3c2)c(O)cc1O	CCG-268213
Rocuronium bromide	Pathway:Neuronal Signaling | Target:AChR	[Br-].[H][C@@]12C[C@@H]([C@H](OC(C)=O)[C@@]1(C)CC[C@@]1([H])[C@@]2([H])CC[C@@]2([H])C[C@H](O)[C@H](C[C@]12C)N1CCOCC1)[N+]1(CC=C)CCCC1	CCG-270222
WZ3146	Pathway:Protein Tyrosine Kinase | Target:EGFR	CN1CCN(CC1)c1ccc(Nc2ncc(Cl)c(Oc3cccc(NC(=O)C=C)c3)n2)cc1	CCG-269401
CPD000466335_LINEZOLIDE		CC(=O)NC[C@H]1CN(C(=O)O1)c1ccc(N2CCOCC2)c(F)c1	CCG-101009
Regorafenib (BAY 73-4506)	Pathway:Protein Tyrosine Kinase | Target:c-RET,VEGFR	CNC(=O)c1cc(Oc2ccc(NC(=O)Nc3ccc(Cl)c(c3)C(F)(F)F)c(F)c2)ccn1	CCG-269571
CPD000469158_SUMATRIPTAN SUCCINATE		OC(=O)CCC(O)=O.CNS(=O)(=O)Cc1ccc2[nH]cc(CCN(C)C)c2c1	CCG-100994
Aprepitant	Substance P	C[C@@H](O[C@H]1OCCN(Cc2n[nH]c(=O)[nH]2)[C@H]1c1ccc(F)cc1)c1cc(cc(c1)C(F)(F)F)C(F)(F)F	CCG-264854
Ziprasidone Hydrochloride		Cl.Clc1cc2NC(=O)Cc2cc1CCN1CCN(CC1)c1nsc2ccccc12	CCG-220561
CPD000466304_FINASTERIDE		CC(C)(C)NC(=O)[C@H]1CC[C@H]2[C@@H]3CC[C@H]4NC(=O)C=C[C@]4(C)[C@H]3CC[C@]12C	CCG-100937
Atazanavir sulfate	Pathway:Proteases | Target:HIV Protease	OS(O)(=O)=O.COC(=O)N[C@H](C(=O)N[C@@H](Cc1ccccc1)[C@@H](O)CN(Cc1ccc(cc1)-c1ccccn1)NC(=O)[C@@H](NC(=O)OC)C(C)(C)C)C(C)(C)C	CCG-270493
CPD000058570_DOXORUBICIN HYDROCHLORIDE		Cl.COc1cccc2C(=O)c3c(O)c4C[C@](O)(C[C@H](O[C@H]5C[C@H](N)[C@H](O)[C@H](C)O5)c4c(O)c3C(=O)c12)C(=O)CO	CCG-100975
Alfacalcidol		CC(C)CCC[C@@H](C)[C@H]1CC[C@@]2([H])\C(CCC[C@]12C)=C/C=C1\C[C@@H](O)C[C@H](O)C1=C	CCG-220586
Roxadustat (FG-4592)	Pathway:Angiogenesis | Target:HIF	Cc1nc(C(=O)NCC(O)=O)c(O)c2ccc(Oc3ccccc3)cc12	CCG-268052
DACARBAZINE	antineoplastic	CN(C)\N=N\c1[nH]cnc1C(N)=O	CCG-40272
Dovitinib (TKI-258, CHIR-258)	c-Kit, FGFR, Flt, VEGFR, PDGFR	CN1CCN(CC1)c1ccc2nc([nH]c2c1)-c1c(N)c2c(F)cccc2[nH]c1=O	CCG-264778
Flavopiridol (Alvocidib)	Pathway:Cell Cycle | Target:CDK	[H][C@@]1(CCN(C)C[C@H]1O)c1c(O)cc(O)c2c1oc(cc2=O)-c1ccccc1Cl	CCG-268666
NVP-LBH589	Selleck Chemicals S103005	Cc1[nH]c2ccccc2c1CCNCc1ccc(\C=C\C(=O)NO)cc1	CCG-208762
Agomelatine	Agomelatine is an extremely potent agonist at both melatonin receptors (MT1 and MT2), with additional antagonism at 5HT2C	COc1ccc2cccc(CCNC(C)=O)c2c1	CCG-221950
Sorafenib tosylate	PDGFR3/FLT3/ER Stress	Cc1ccc(cc1)S(O)(=O)=O.CNC(=O)c1cc(Oc2ccc(NC(=O)Nc3ccc(Cl)c(c3)C(F)(F)F)cc2)ccn1	CCG-208000
Nepafenac	Pathway:Neuronal Signaling | Target:COX	NC(=O)Cc1cccc(C(=O)c2ccccc2)c1N	CCG-267004
MS-275		Nc1ccccc1NC(=O)c1ccc(CNC(=O)OCc2cccnc2)cc1	CCG-208680
CHIR-99021 (CT99021)	Pathway:PI3K/Akt/mTOR | Target:GSK-3	Cc1c[nH]c(n1)-c1cnc(NCCNc2ccc(cn2)C#N)nc1-c1ccc(Cl)cc1Cl	CCG-269402
MEK 1/2 Inhibitor	MEK 1/2 Inhibitor	N\C(Sc1ccc(N)cc1)=C(\C#N)c1ccccc1C(F)(F)F	CCG-206867
5148727	antineoplastic	CN(C)c1nc(nc(n1)N(C)C)N(C)C	CCG-2238
SB 203580	SB 203580	CS(=O)c1ccc(cc1)-c1nc(c([nH]1)-c1ccncc1)-c1ccc(F)cc1	CCG-206878
CARMOFUR	antineoplastic	CCCCCCNC(=O)n1cc(F)c(=O)[nH]c1=O	CCG-39700
NVP-ADW742	Pathway:Protein Tyrosine Kinase | Target:IGF-1R	Nc1ncnc2n(cc(-c3cccc(OCc4ccccc4)c3)c12)[C@H]1C[C@H](CN2CCCC2)C1	CCG-269275
IFOSFAMIDE	antineoplastic	ClCCNP1(=O)OCCCN1CCCl	CCG-213464
Quisinostat (JNJ-26481585) 2HCl	Pathway:Epigenetics | Target:HDAC	Cl.Cl.Cn1cc(CNCC2CCN(CC2)c2ncc(cn2)C(=O)NO)c2ccccc12	CCG-269425
3-METHYL-1-PHENYL-2-PYRAZOLIN-5-ONE (MCI-186)	antioxidant, lipoxygenase inhibitor	CC1=NN(C(=O)C1)c1ccccc1	CCG-39352
LY 294002	PI 3-K	O=c1cc(oc2c(cccc12)-c1ccccc1)N1CCOCC1	CCG-100633
FLUVOXAMINE MALEATE	antidepressant, antiobsessional agent	OC(=O)\C=C/C(O)=O.COCCCC\C(=N/OCCN)c1ccc(cc1)C(F)(F)F	CCG-213494
Odanacatib (MK 0822)	Pathway:Proteases | Target:Cysteine Protease	CC(C)(F)C[C@H](N[C@@H](c1ccc(cc1)-c1ccc(cc1)S(C)(=O)=O)C(F)(F)F)C(=O)NC1(CC1)C#N	CCG-269888
CPD000466303_LEVETIRACETAM		CC[C@H](N1CCCC1=O)C(N)=O	CCG-100928
YM155 (Sepantronium Bromide)	Survivin	[Br-].COCCn1c(C)[n+](Cc2cnccn2)c2c1C(=O)c1ccccc1C2=O	CCG-264831
BMS-707035	Pathway:Microbiology | Target:Integrase	Cn1c(nc(C(=O)NCc2ccc(F)cc2)c(O)c1=O)N1CCCCS1(=O)=O	CCG-268769
17-AAG	Hsp90 inhibitor	CO[C@H]1C[C@H](C)CC2=C(NCC=C)C(=O)C=C(NC(=O)\C(C)=C\C=C/[C@H](OC)[C@@H](OC(N)=O)\C(C)=C\[C@H](C)[C@H]1O)C2=O	CCG-208039
Ruxolitinib (INCB018424)	JAK	N#CC[C@H](C1CCCC1)n1cc(cn1)-c1ncnc2[nH]ccc12	CCG-264889
PLX-4720	Pathway:MAPK | Target:Raf	CCCS(=O)(=O)Nc1ccc(F)c(C(=O)c2c[nH]c3ncc(Cl)cc23)c1F	CCG-268810
CPD000058847_OMEPRAZOLE		COc1ccc2[nH]c(nc2c1)S(=O)Cc1ncc(C)c(OC)c1C	CCG-101130
PA-824	Pathway:Microbiology | Target:Anti-infection	[O-][N+](=O)c1cn2C[C@@H](COc2n1)OCc1ccc(OC(F)(F)F)cc1	CCG-268145
CPD000058350_STAVUDINE		Cc1cn([C@@H]2O[C@H](CO)C=C2)c(=O)[nH]c1=O	CCG-100902
CYC116	Aurora Kinase, VEGFR	Cc1nc(N)sc1-c1ccnc(Nc2ccc(cc2)N2CCOCC2)n1	CCG-264845
ALFUZOSIN HYDROCHLORIDE	alpha(1)-adrenergic blocker	Cl.COc1cc2nc(nc(N)c2cc1OC)N(C)CCCNC(=O)C1CCCO1	CCG-213373
WZ8040	Pathway:Protein Tyrosine Kinase | Target:EGFR	CN1CCN(CC1)c1ccc(Nc2ncc(Cl)c(Sc3cccc(NC(=O)C=C)c3)n2)cc1	CCG-269557
Tianeptine sodium	Pathway:Neuronal Signaling | Target:5-HT Receptor	[Na+].CN1c2ccccc2C(NCCCCCCC([O-])=O)c2ccc(Cl)cc2S1(=O)=O	CCG-269325
Bicalutamide		CC(O)(CS(=O)(=O)c1ccc(F)cc1)C(=O)Nc1ccc(C#N)c(c1)C(F)(F)F	CCG-220876
Zonisamide		NS(=O)(=O)Cc1noc2ccccc12	CCG-220669
CPD000058553_2-CHLORO-2'-DEOXYADENOSINE		Nc1nc(Cl)nc2n(cnc12)[C@H]1C[C@H](O)[C@@H](CO)O1	CCG-101116
VX-745	Pathway:MAPK | Target:p38 MAPK	Fc1ccc(Sc2ccc3c(-c4c(Cl)cccc4Cl)c(=O)ncn3n2)c(F)c1	CCG-269082
FLUOROURACIL	antineoplastic, pyrimidine antimetabolite	Fc1c[nH]c(=O)[nH]c1=O	CCG-39879
Calcifediol	Pathway:Metabolism | Target:Vitamin	C[C@H](CCCC(C)(C)O)[C@@]1([H])CC[C@@]2([H])\C(CCC[C@]12C)=C\C=C1\C[C@@H](O)CCC1=C	CCG-268657
Selumetinib (AZD6244)	MEK	Cn1cnc2c(F)c(Nc3ccc(Br)cc3Cl)c(cc12)C(=O)NOCCO	CCG-264774
Dexrazoxane Hydrochloride	Pathway:DNA Damage | Target:Topoisomerase	Cl.C[C@@H](CN1CC(=O)NC(=O)C1)N1CC(=O)NC(=O)C1	CCG-267515
CI-1040 (PD184352)	Pathway:MAPK | Target:MEK	Fc1ccc(C(=O)NOCC2CC2)c(Nc2ccc(I)cc2Cl)c1F	CCG-269529
NSC 609699		Cl.CC[C@@]1(O)C(=O)OCc2c1cc1-c3nc4ccc(O)c(CN(C)C)c4cc3Cn1c2=O	CCG-37460
Motesanib Diphosphate (AMG-706)	VEGFR, PDGFR, c-Kit	OP(O)(O)=O.OP(O)(O)=O.CC1(C)CNc2cc(NC(=O)c3cccnc3NCc3ccncc3)ccc12	CCG-264783
Amuvatinib (MP-470)	c-Met, c-Kit, PDGFR, Flt, c-RET	S=C(NCc1ccc2OCOc2c1)N1CCN(CC1)c1ncnc2c3ccccc3oc12	CCG-264877
4112-3315	trans golgi network	Cc1cccc(Nc2nc(cs2)-c2ccncc2)c1	CCG-19235
Rufinamide	Broad-spectrum anticonvulsant.	NC(=O)c1cn(Cc2c(F)cccc2F)nn1	CCG-222100
Enzastaurin (LY317615)	PKC	Cn1cc(C2=C(C(=O)NC2=O)c2cn(C3CCN(Cc4ccccn4)CC3)c3ccccc23)c2ccccc12	CCG-264797
PD173074	FGFR, VEGFR	CCN(CC)CCCCNc1ncc2cc(c(NC(=O)NC(C)(C)C)nc2n1)-c1cc(OC)cc(OC)c1	CCG-264881
SB431542	TGF-beta/Smad	NC(=O)c1ccc(cc1)-c1nc(c([nH]1)-c1ccccn1)-c1ccc2OCOc2c1	CCG-264802
Amisulpride		CCN1CCCC1CNC(=O)c1cc(c(N)cc1OC)S(=O)(=O)CC	CCG-220622
SB-202190	p38 MAPK	Oc1ccc(cc1)-c1nc(c([nH]1)-c1ccncc1)-c1ccc(F)cc1	CCG-100655
CELASTROL	antineoplastic, antiinflamatory, NO synthesis inhibitor, chaperone stimulant	[H][C@@]12C[C@@](C)(CC[C@]1(C)CC[C@]1(C)C3=CC=C4C(C)=C(O)C(=O)C=C4[C@]3(C)CC[C@@]21C)C(O)=O	CCG-39919
Refametinib (RDEA119, Bay 86-9766)	Pathway:MAPK | Target:MEK	COc1cc(F)c(F)c(Nc2ccc(I)cc2F)c1NS(=O)(=O)C1(C[C@H](O)CO)CC1	CCG-270103
CPD000058691_MEGESTROL ACETATE		CC(=O)O[C@@]1(CC[C@H]2[C@@H]3C=C(C)C4=CC(=O)CC[C@]4(C)[C@H]3CC[C@]12C)C(C)=O	CCG-100899
BTZ043 racemate	Pathway:Microbiology | Target:Anti-infection	CC1COC2(CCN(CC2)c2nc(=O)c3cc(cc([N+]([O-])=O)c3s2)C(F)(F)F)O1	CCG-269019
Etodolac (Lodine)	Pathway:Neuronal Signaling | Target:COX	CCc1cccc2c3CCO[C@](CC)(CC(O)=O)c3[nH]c12	CCG-267352
OSU-03012 (AR-12)	Pathway:PI3K/Akt/mTOR | Target:PDK	NCC(=O)Nc1ccc(cc1)-n1nc(cc1-c1ccc2c(ccc3ccccc23)c1)C(F)(F)F	CCG-269335
GATIFLOXACIN	antibacterial	COc1c(N2CCNC(C)C2)c(F)cc2c1n(cc(C(O)=O)c2=O)C1CC1	CCG-39529
Triciribine	Akt signaling pathway	Cn1nc(N)c2cn([C@@H]3O[C@H](CO)[C@@H](O)[C@H]3O)c3ncnc1c23	CCG-100678
CPD000058189_LIDOCAINE		CCN(CC)CC(=O)Nc1c(C)cccc1C	CCG-100824
3-AMINOBENZAMIDE	antiproliferative, killer cell blocker	NC(=O)c1cccc(N)c1	CCG-39623
NSC 308847		CN(C)CCN1C(=O)c2cccc3cc(N)cc(C1=O)c23	CCG-35694
17-DMAG (Alvespimycin) HCl	HSP	Cl.CO[C@H]1C[C@H](C)CC2=C(NCCN(C)C)C(=O)C=C(NC(=O)\C(C)=C\C=C/[C@H](OC)[C@@H](OC(N)=O)\C(C)=C\[C@H](C)[C@H]1O)C2=O	CCG-264834
	Anti-inflammatory and antitumor actions mediated through RAR-beta and RAR-alpha receptors	C\C(\C=C\C1=C(C)CCCC1(C)C)=C/C=C/C(/C)=C\C(O)=O	CCG-205158
Roscovitine	CDK	CC[C@H](CO)Nc1nc(NCc2ccccc2)c2ncn(C(C)C)c2n1	CCG-100652
Ondansetron Hydrochloride		Cl.Cc1nccn1CC1CCc2c(C1=O)c1ccccc1n2C	CCG-221058
Onalespib	Hsp90	CC(C)c1cc(C(=O)N2Cc3ccc(CN4CCN(C)CC4)cc3C2)c(O)cc1O	CCG-264682
Tenofovir Disoproxil Fumarate	Pathway:Microbiology | Target:Reverse Transcriptase	O=C(O)\C=C\C(=O)O.CC(C)OC(=O)OCOP(=O)(OCOC(=O)OC(C)C)CO[C@H](C)Cn1cnc2c(N)ncnc12	CCG-270300
JNJ-26854165 (Serdemetan)	p53	C(Cc1c[nH]c2ccccc12)Nc1ccc(Nc2ccncc2)cc1	CCG-264846
CLOPIDOGREL SULFATE	platelet aggregation inhibitor	OS(O)(=O)=O.COC(=O)[C@@H](N1CCc2sccc2C1)c1ccccc1Cl	CCG-39568
XAV939	Axin / tankyrase Stabilizer / Inhibitor	Oc1nc(nc2CCSCc12)-c1ccc(cc1)C(F)(F)F	CCG-208105
Tizanidine HCl		Cl.Clc1ccc2nsnc2c1NC1=NCCN1	CCG-220602
Fulvestrant		[H][C@@]12CC[C@H](O)[C@@]1(C)CC[C@]1([H])c3ccc(O)cc3C[C@@H](CCCCCCCCCS(=O)CCCC(F)(F)C(F)(F)F)[C@@]21[H]	CCG-220082
Aurora A Inhibitor I	Pathway:Cell Cycle | Target:Aurora Kinase	CCN1CCN(CC1)C(=O)Cc1ccc(Nc2ncc(F)c(Nc3ccc(cc3)C(=O)Nc3ccccc3Cl)n2)cc1	CCG-270154
5-Aza-2-deoxycytidine(Decitabine)	Dkk1 Reversal epigenetic silencing	Nc1ncn([C@H]2C[C@H](O)[C@@H](CO)O2)c(=O)n1	CCG-208143
Thiazovivin	Pathway:Cell Cycle | Target:ROCK	O=C(NCc1ccccc1)c1csc(Nc2ccncn2)n1	CCG-267592
NSC 740	antineoplastic, antirheumatic, folic acid antagonist	CN(Cc1cnc2nc(N)nc(N)c2n1)c1ccc(cc1)C(=O)N[C@@H](CCC(O)=O)C(O)=O	CCG-35800
Orantinib (TSU-68, SU6668)	Pathway:Protein Tyrosine Kinase | Target:PDGFR	Cc1[nH]c(\C=C2/C(=O)Nc3ccccc23)c(C)c1CCC(O)=O	CCG-267578
Nintedanib (BIBF 1120)	VEGFR, PDGFR, FGFR	COC(=O)c1ccc2\C(=C(\Nc3ccc(cc3)N(C)C(=O)CN3CCN(C)CC3)c3ccccc3)C(=O)Nc2c1	CCG-264775
CPD000466308_EPIRUBICIN HYDROCHLORIDE		Cl.COc1cccc2C(=O)c3c(O)c4C[C@](O)(C[C@H](O[C@H]5C[C@H](N)[C@@H](O)[C@H](C)O5)c4c(O)c3C(=O)c12)C(=O)CO	CCG-100950
Dasatinib	Src, Bcr-Abl, c-Kit	Cc1nc(Nc2ncc(s2)C(=O)Nc2c(C)cccc2Cl)cc(n1)N1CCN(CCO)CC1	CCG-264779
	Inhibitor of angiogenesis and endothelial cell proliferation	[H][C@@]12CC[C@H](O)[C@@]1(C)CC[C@]1([H])c3cc(OC)c(O)cc3CC[C@@]21[H]	CCG-204824
Nilotinib (AMN-107)	Bcr-Abl	Cc1cn(cn1)-c1cc(NC(=O)c2ccc(C)c(Nc3nccc(n3)-c3cccnc3)c2)cc(c1)C(F)(F)F	CCG-264784
Latrepirdine 2HCl	Pathway:Neuronal Signaling | Target:5-HT Receptor,GluR,Histamine Receptor	Cl.Cl.CN1CCc2c(C1)c1cc(C)ccc1n2CCc1ccc(C)nc1	CCG-268551
Sunitinib malate	Sunitinib malate is a receptor tyrosine kinase inhibitor, which targets VEGF-R1, VEGF-R2, VEGF-R3, PDGF-Ra, PDGF-R?, KIT, FLT3, CSF-1R, and RET. Sunitinib malate is an anticancer drug.	O[C@@H](CC(O)=O)C(O)=O.CCN(CC)CCNC(=O)c1c(C)[nH]c(\C=C2/C(=O)Nc3ccc(F)cc23)c1C	CCG-221818
Posaconazole	Pathway:Metabolism | Target:P450 (e.g. CYP17)	CC[C@@H]([C@H](C)O)n1ncn(-c2ccc(cc2)N2CCN(CC2)c2ccc(OC[C@@H]3CO[C@](Cn4cncn4)(C3)c3ccc(F)cc3F)cc2)c1=O	CCG-270387
AC480 (BMS-599626)	Pathway:Protein Tyrosine Kinase | Target:EGFR,HER2	Cc1c(NC(=O)OC[C@@H]2COCCN2)cn2ncnc(Nc3ccc4n(Cc5cccc(F)c5)ncc4c3)c12	CCG-269915
WYE-354	mTOR	COC(=O)Nc1ccc(cc1)-c1nc(N2CCOCC2)c2cnn(C3CCN(CC3)C(=O)OC)c2n1	CCG-264882
Crizotinib (PF-02341066)	c-Met, ALK	C[C@@H](Oc1cc(cnc1N)-c1cnn(c1)C1CCNCC1)c1c(Cl)ccc(F)c1Cl	CCG-264803
	Increases ion conductance through AMPA glutamate receptors; reported to display	COc1ccc(cc1)C(=O)N1CCCC1=O	CCG-204210
	anti-amnesic acitivty
MK-2206 2HCl	Akt	Cl.Cl.NC1(CCC1)c1ccc(cc1)-c1nc2ccn3c(n[nH]c3=O)c2cc1-c1ccccc1	CCG-264809
CETIRIZINE HYDROCHLORIDE	H1 antihistamine	Cl.Cl.OC(=O)COCCN1CCN(CC1)C(c1ccccc1)c1ccc(Cl)cc1	CCG-213404
PCI-24781 (Abexinostat)	HDAC	CN(C)Cc1c(oc2ccccc12)C(=O)NCCOc1ccc(cc1)C(=O)NO	CCG-264814
Mercaptopurine (6-MP)	Pathway:DNA Damage | Target:DNA/RNA Synthesis	S=c1nc[nH]c2nc[nH]c12	CCG-266232
Rucaparib (AG-014699,PF-01367338)	PARP	OP(O)(O)=O.CNCc1ccc(cc1)-c1[nH]c2cc(F)cc3C(=O)NCCc1c23	CCG-264819
Etomidate	Pathway:Neuronal Signaling | Target:GABA Receptor	CCOC(=O)c1cncn1C(C)c1ccccc1	CCG-266910
Danusertib (PHA-739358)	Aurora Kinase, FGFR, Bcr-Abl, c-RET, Src	CO[C@@H](C(=O)N1Cc2[nH]nc(NC(=O)c3ccc(cc3)N3CCN(C)CC3)c2C1)c1ccccc1	CCG-264823
GENISTEIN		Oc1ccc(cc1)-c1coc2cc(O)cc(O)c2c1=O	CCG-38551
Cabozantinib	VEGFR2	COc1cc2nccc(Oc3ccc(NC(=O)C4(CC4)C(=O)Nc4ccc(F)cc4)cc3)c2cc1OC	CCG-264678
LORATADINE	H1 antihistamine	CCOC(=O)N1CCC(CC1)=C1c2ccc(Cl)cc2CCc2cccnc12	CCG-39362
Alisertib (MLN8237)	Aurora Kinase	COc1cc(Nc2ncc3CN=C(c4cc(Cl)ccc4-c3n2)c2c(F)cccc2OC)ccc1C(O)=O	CCG-264832
Acitretin		COc1cc(C)c(\C=C\C(\C)=C\C=C\C(\C)=C\C(O)=O)c(C)c1C	CCG-220668
AG-490	JAK-2	Oc1ccc(\C=C(/C#N)C(=O)NCc2ccccc2)cc1O	CCG-100629
Lopinavir (ABT-378)	Pathway:Proteases | Target:HIV Protease	CC(C)[C@H](N1CCCNC1=O)C(=O)N[C@H](C[C@H](O)[C@H](Cc1ccccc1)NC(=O)COc1c(C)cccc1C)Cc1ccccc1	CCG-270285
SNS-314 Mesylate	Aurora Kinase	CS(O)(=O)=O.Clc1cccc(NC(=O)Nc2ncc(CCNc3ncnc4ccsc34)s2)c1	CCG-264840
OXCARBAZEPINE	antipsychotic	NC(=O)N1c2ccccc2CC(=O)c2ccccc12	CCG-39509
Lenvatinib (E7080)	VEGFR	COc1cc2nccc(Oc3ccc(NC(=O)NC4CC4)c(Cl)c3)c2cc1C(N)=O	CCG-264842
Tenofovir (Viread)	Pathway:Microbiology | Target:Reverse Transcriptase	C[C@H](Cn1cnc2c(N)ncnc12)OCP(O)(O)=O	CCG-267345
WZ4002	EGFR	COc1cc(ccc1Nc1ncc(Cl)c(Oc2cccc(NC(=O)C=C)c2)n1)N1CCN(C)CC1	CCG-264847
	Selleck Chemicals S142201	Cc1cc(Cl)ccc1OCCCC(=O)NO	CCG-208760
ENMD-2076	Flt, Aurora Kinase, VEGFR	CN1CCN(CC1)c1cc(Nc2cc(C)[nH]n2)nc(\C=C\c2ccccc2)n1	CCG-264851
CPD000466325_TOPIRAMATE		CC1(C)O[C@@H]2CO[C@@]3(COS(N)(=O)=O)OC(C)(C)O[C@H]3[C@@H]2O1	CCG-100940
Raltitrexed		CN(Cc1ccc2nc(C)[nH]c(=O)c2c1)c1ccc(s1)C(=O)N[C@@H](CCC(O)=O)C(O)=O	CCG-221273
Ispinesib (SB-715992)	Kinesin	CC(C)[C@@H](N(CCCN)C(=O)c1ccc(C)cc1)c1nc2cc(Cl)ccc2c(=O)n1Cc1ccccc1	CCG-264892
DIMESNA	antineoplastic, uroprotectant	[Na+].[Na+].[O-]S(=O)(=O)CCSSCCS([O-])(=O)=O	CCG-213814
SP 600125	JNK	O=C1c2ccccc2-c2n[nH]c3cccc1c23	CCG-100672
Bendamustine hydrochloride	DNA-alkylator with a distinct pattern of activity. Bendamustine activates DNA-damage stress response and apoptosis; inhibits mitotic checkpoints; and induces mitotic catastrophe.	Cl.Cn1c(CCCC(O)=O)nc2cc(ccc12)N(CCCl)CCCl	CCG-221927
	.
	.
	DNA-alkylator with a distinct pattern of activity. Bendamustine activates DNA-damage stress response and apoptosis; inhibits mitotic checkpoints; and induces mitotic catastrophe.
	.
	.
	DNA-alkylator with a distinct pattern of activity. Bendamustine activates DNA-damage stress response and apoptosis; inhibits mitotic checkpoints; and induces mitotic catastrophe.
Safinamide Mesylate (FCE28073)	Pathway:Metabolism | Target:MAO	CS(O)(=O)=O.C[C@H](NCc1ccc(OCc2cccc(F)c2)cc1)C(N)=O	CCG-268636
GSK429286A	Pathway:Cell Cycle | Target:ROCK	CC1=C(C(CC(=O)N1)c1ccc(cc1)C(F)(F)F)C(=O)Nc1cc2cn[nH]c2cc1F	CCG-269030
METHOCARBAMOL	muscle relaxant (skeletal)	COc1ccccc1OCC(O)COC(N)=O	CCG-39655
HMN-214	Pathway:Cell Cycle | Target:PLK	COc1ccc(cc1)S(=O)(=O)N(C(C)=O)c1ccccc1\C=C\c1cc[n+]([O-])cc1	CCG-268936
NIACIN	antihyperlipidemic, vitamin (enzyme cofactor)	OC(=O)c1cccnc1	CCG-38340
Cefaclor hydrate		O.N[C@@H](C(=O)N[C@H]1[C@H]2SCC(Cl)=C(N2C1=O)C(O)=O)c1ccccc1	CCG-220485
PYRAZINAMIDE	antibacterial, tuberculostatic	NC(=O)c1cnccn1	CCG-39243
Cyclosporine (Neoral)	Pathway:Others | Target:phosphatase,Immunology & Inflammation related	CCC1NC(=O)C([C@H](O)[C@H](C)C\C=C\C)N(C)C(=O)C(C(C)C)N(C)C(=O)C(CC(C)C)N(C)C(=O)C(CC(C)C)N(C)C(=O)C(C)NC(=O)C(C)NC(=O)C(CC(C)C)N(C)C(=O)C(C(C)C)NC(=O)C(CC(C)C)N(C)C(=O)CN(C)C1=O	CCG-270653
THIOTEPA	antineoplastic, alkylating agent	S=P(N1CC1)(N1CC1)N1CC1	CCG-39776
Hesperadin	Pathway:Cell Cycle | Target:Aurora Kinase	CCS(=O)(=O)Nc1ccc2NC(=O)\C(=C(/Nc3ccc(CN4CCCCC4)cc3)c3ccccc3)c2c1	CCG-269827
6611-0008		COc1cc2CCN3CC(CC(C)C)C(=O)CC3c2cc1OC	CCG-118217
Telaprevir (VX-950)	Pathway:Proteases | Target:HCV Protease	[H][C@@]12CCC[C@]1([H])[C@H](N(C2)C(=O)[C@@H](NC(=O)[C@@H](NC(=O)c1cnccn1)C1CCCCC1)C(C)(C)C)C(=O)N[C@@H](CCC)C(=O)C(=O)NC1CC1	CCG-270366
ACIPIMOX	antilipemic	Cc1cnc(c[n+]1[O-])C(O)=O	CCG-213957
Pimobendan (Vetmedin)	Pathway:Metabolism | Target:PDE	COc1ccc(cc1)-c1nc2cc(ccc2[nH]1)C1=NNC(=O)CC1C	CCG-267853
BETAXALOL HYDROCHLORIDE	antihypertensive, beta-blocker, antianginal	Cl.CC(C)NCC(O)COc1ccc(CCOCC2CC2)cc1	CCG-213473
PD318088	Pathway:MAPK | Target:MEK	OCC(O)CONC(=O)c1cc(Br)c(F)c(F)c1Nc1ccc(I)cc1F	CCG-270050
Albendazole Oxide (Ricobendazole)	Pathway:Cytoskeletal Signaling | Target:Microtubule Associated	CCCS(=O)c1ccc2nc(NC(=O)OC)[nH]c2c1	CCG-267255
Candesartan (Atacand)	Pathway:Endocrinology & Hormones | Target:RAAS	CCOc1nc2cccc(C(O)=O)c2n1Cc1ccc(cc1)-c1ccccc1-c1nn[nH]n1	CCG-269122
BIFONAZOLE	antifungal, calmodulin antagonist	c1cn(cn1)C(c1ccccc1)c1ccc(cc1)-c1ccccc1	CCG-39996
CEFDINIR	antibacterial	Nc1nc(cs1)C(=N\O)\C(=O)N[C@H]1[C@H]2SCC(C=C)=C(N2C1=O)C(O)=O	CCG-39455
	Pro-drug nucleoside analog; upon thymidine kinase expression,converted to a phosphorylated active analog and incorporated into DNA, causing death of the malignant dividing cell	Nc1nc2n(COC(CO)CO)cnc2c(=O)[nH]1	CCG-204629
RILUZOLE	anticonvulsant, glutamate release inhibitor	Nc1nc2ccc(OC(F)(F)F)cc2s1	CCG-39528
	Peripherally active L-aromatic amino acid decarboxylase inhibitor; used in combination with levodopa for the treatment of Parkinson's Disease.	C[C@@](Cc1ccc(O)c(O)c1)(NN)C(O)=O	CCG-204476
NSC 697855		CC(=O)Oc1ccccc1C(=O)Nc1ncc(s1)[N+]([O-])=O	CCG-35851
DICLOFENAC SODIUM	antiinflammatory	[Na+].[O-]C(=O)Cc1ccccc1Nc1c(Cl)cccc1Cl	CCG-39754
IBUPROFEN	antiinflammatory	CC(C)Cc1ccc(cc1)C(C)C(O)=O	CCG-38947
Pregnenolone		[H][C@@]12CC[C@H](C(C)=O)[C@@]1(C)CC[C@@]1([H])[C@@]2([H])CC=C2C[C@@H](O)CC[C@]12C	CCG-220546
ADENOSINE	antiarrhythmic, cardiac depressant	Nc1ncnc2n(cnc12)[C@@H]1O[C@H](CO)[C@@H](O)[C@H]1O	CCG-38824
Nystatin (Fungicidin)	Pathway:Microbiology | Target:Anti-infection	[H][C@]12C[C@@H](O[C@@]3([H])O[C@@H](C)[C@H](O)[C@@H](N)[C@H]3O)\C=C\C=C\C=C\C=C\CC\C=C\C=C\[C@H](C)[C@@H](O)[C@@H](C)[C@H](C)OC(=O)C[C@H](O)C[C@H](O)C[C@H](O)CC[C@@H](O)[C@H](O)C[C@](O)(C[C@H](O)[C@H]1C(O)=O)O2	CCG-270578
CPD000466333_DOFETILIDE		CN(CCOc1ccc(NS(C)(=O)=O)cc1)CCc1ccc(NS(C)(=O)=O)cc1	CCG-101037
SULFAMETHIZOLE	antibacterial	Cc1nnc(NS(=O)(=O)c2ccc(N)cc2)s1	CCG-39260
Aminophylline		NCCN.Cn1c2nc[nH]c2c(=O)n(C)c1=O.Cn1c2nc[nH]c2c(=O)n(C)c1=O	CCG-220820
CPD000466365_NICORANDIL		[O-][N+](=O)OCCNC(=O)c1cccnc1	CCG-101045
SULFANILAMIDE	antibacterial	Nc1ccc(cc1)S(N)(=O)=O	CCG-40302
Mometasone furoate		[H][C@@]12C[C@@H](C)[C@](OC(=O)c3ccco3)(C(=O)CCl)[C@@]1(C)C[C@H](O)[C@@]1(Cl)[C@@]2([H])CCC2=CC(=O)C=C[C@]12C	CCG-220572
Desonide		[H][C@@]12C[C@@]3([H])[C@]4([H])CCC5=CC(=O)C=C[C@]5(C)[C@@]4([H])[C@@H](O)C[C@]3(C)[C@@]1(OC(C)(C)O2)C(=O)CO	CCG-221279
PYRIMETHAMINE	antimalarial	CCc1nc(N)nc(N)c1-c1ccc(Cl)cc1	CCG-39626
NSC 666076	antiinflammatory	CN1C(C(=O)Nc2ccccn2)=C(O)c2ccccc2S1(=O)=O	CCG-36403
Benidipine hydrochloride		Cl.COC(=O)C1=C(C)NC(C)=C([C@@H]1c1cccc(c1)[N+]([O-])=O)C(=O)O[C@@H]1CCCN(Cc2ccccc2)C1	CCG-221233
Terbinafine		CN(C\C=C\C#CC(C)(C)C)Cc1cccc2ccccc12	CCG-221253
URIDINE		OC[C@H]1O[C@H]([C@H](O)[C@@H]1O)n1ccc(=O)[nH]c1=O	CCG-214447
Pimasertib (AS-703026)	Pathway:MAPK | Target:MEK	OC[C@@H](O)CNC(=O)c1ccncc1Nc1ccc(I)cc1F	CCG-269018
Prednisolone		[H][C@@]12CC[C@](O)(C(=O)CO)[C@@]1(C)C[C@H](O)[C@@]1([H])[C@@]2([H])CCC2=CC(=O)C=C[C@]12C	CCG-220274
AEE788 (NVP-AEE788)	EGFR, Flt, VEGFR, HER2	CCN1CCN(Cc2ccc(cc2)-c2cc3c(N[C@H](C)c4ccccc4)ncnc3[nH]2)CC1	CCG-264897
NIMODIPINE	vasodilator	COCCOC(=O)C1=C(C)NC(C)=C(C1c1cccc(c1)[N+]([O-])=O)C(=O)OC(C)C	CCG-39340
Betamethasone		[H][C@@]12C[C@H](C)[C@](O)(C(=O)CO)[C@@]1(C)C[C@H](O)[C@@]1(F)[C@@]2([H])CCC2=CC(=O)C=C[C@]12C	CCG-220362
Quetiapine hemifumarate		OC(=O)\C=C\C(O)=O.OCCOCCN1CCN(CC1)C1=Nc2ccccc2Sc2ccccc12.OCCOCCN1CCN(CC1)C1=Nc2ccccc2Sc2ccccc12	CCG-220464
Pracinostat (SB939)	HDAC	CCCCc1nc2cc(\C=C\C(=O)NO)ccc2n1CCN(CC)CC	CCG-264903
CPD000469213_TOREMIFENE CITRATE		OC(=O)CC(O)(CC(O)=O)C(O)=O.CN(C)CCOc1ccc(cc1)C(=C(\CCCl)c1ccccc1)\c1ccccc1	CCG-101072
BIX 02188	Pathway:MAPK | Target:MEK	CNC(=O)c1ccc2\C(=C(\Nc3cccc(CN(C)C)c3)c3ccccc3)C(=O)Nc2c1	CCG-268964
Rifaximin		CO[C@H]1\C=C\O[C@@]2(C)Oc3c(C2=O)c2c4nc5cc(C)ccn5c4c(NC(=O)\C(C)=C/C=C/[C@H](C)[C@H](O)[C@@H](C)[C@@H](O)[C@@H](C)[C@H](OC(C)=O)[C@@H]1C)c(O)c2c(O)c3C	CCG-221129
Saxagliptin (BMS-477118,Onglyza)	Pathway:Proteases | Target:DPP-4	[H][C@@]12C[C@]1([H])N([C@@H](C2)C#N)C(=O)[C@@H](N)C12CC3CC(CC(O)(C3)C1)C2	CCG-267647
ACYCLOVIR	antiviral	Nc1nc2n(COCCO)cnc2c(=O)[nH]1	CCG-39909
AZD8055	mTOR	COc1ccc(cc1CO)-c1ccc2c(nc(nc2n1)N1CCOC[C@@H]1C)N1CCOC[C@@H]1C	CCG-264912
PROPARACAINE HYDROCHLORIDE	local anesthetic	Cl.CCCOc1ccc(cc1N)C(=O)OCCN(CC)CC	CCG-213513
Tazarotene (Avage)	Pathway:Metabolism | Target:Retinoid Receptor	CCOC(=O)c1ccc(nc1)C#Cc1ccc2SCCC(C)(C)c2c1	CCG-268046
CHLOROXINE	chelating agent	Oc1c(Cl)cc(Cl)c2cccnc12	CCG-40039
H-89, Dihydrochloride	H-89, Dihydrochloride	Cl.Cl.Brc1ccc(\C=C\CNCCNS(=O)(=O)c2cccc3cnccc23)cc1	CCG-206850
PEFLOXACINE MESYLATE	antibacterial, antiproliferative	CS(O)(=O)=O.CCn1cc(C(O)=O)c(=O)c2cc(F)c(cc12)N1CCN(C)CC1	CCG-39994
NSC 257473	antifungal	Clc1ccccc1C(c1ccccc1)(c1ccccc1)n1ccnc1	CCG-35563
CPD000469144_ROXATIDINE ACETATE HCl		Cl.CC(=O)OCC(=O)NCCCOc1cccc(CN2CCCCC2)c1	CCG-101016
SULFAMETER	antibacterial	COc1cnc(NS(=O)(=O)c2ccc(N)cc2)nc1	CCG-38965
CPD000466318_VALSARTAN		CCCCC(=O)N(Cc1ccc(cc1)-c1ccccc1-c1nn[nH]n1)[C@@H](C(C)C)C(O)=O	CCG-101028
Triamcinolone Acetonide	Pathway:Metabolism | Target:Glucocorticoid Receptor	[H][C@@]12C[C@H]3OC(C)(C)O[C@@]3(C(=O)CO)[C@@]1(C)C[C@H](O)[C@@]1(F)[C@@]2([H])CCC2=CC(=O)C=C[C@]12C	CCG-269068
AVOBENZONE	sunscreen	COc1ccc(cc1)C(=O)CC(=O)c1ccc(cc1)C(C)(C)C	CCG-39080
Amprenavir (Agenerase)	Pathway:Proteases | Target:HIV Protease	CC(C)CN(C[C@@H](O)[C@H](Cc1ccccc1)NC(=O)O[C@H]1CCOC1)S(=O)(=O)c1ccc(N)cc1	CCG-269742
SULFAMETHOXAZOLE	antibacterial, antipneumocystis	Cc1cc(NS(=O)(=O)c2ccc(N)cc2)no1	CCG-40166
ZOLMITRIPTAN	antimigraine, 5HT[1B/1D] agonist	CN(C)CCc1c[nH]c2ccc(C[C@H]3COC(=O)N3)cc12	CCG-38993
ISONIAZID	antibacterial, tuberculostatic	NNC(=O)c1ccncc1	CCG-39710
ISRADIPINE	Ca channel blocker, antiparkisonian	COC(=O)C1=C(C)NC(C)=C(C1c1cccc2nonc12)C(=O)OC(C)C	CCG-213711
Sulbactam		[H][C@@]12CC(=O)N1[C@@H](C(O)=O)C(C)(C)S2(=O)=O	CCG-221124
Lubiprostone	Pathway:Transmembrane Transporters | Target:Chloride Channel	CCCCC(F)(F)C(=O)CC[C@H]1[C@H](O)CC(=O)[C@@H]1CCCCCCC(O)=O	CCG-268532
TAMOXIFEN CITRATE	estrogen antagonist, antineoplastic	OC(=O)CC(O)(CC(O)=O)C(O)=O.CC\C(=C(/c1ccccc1)c1ccc(OCCN(C)C)cc1)c1ccccc1	CCG-39629
Betamethasone Dipropionate (Diprolene)	Pathway:Endocrinology & Hormones | Target:Glucocorticoid Receptor	[H][C@@]12C[C@H](C)[C@](OC(=O)CC)(C(=O)COC(=O)CC)[C@@]1(C)C[C@H](O)[C@@]1(F)[C@@]2([H])CCC2=CC(=O)C=C[C@]12C	CCG-269732
PROPYLTHIOURACIL	antihyperthyroid	CCCc1cc(=O)[nH]c(=S)[nH]1	CCG-39240
Didanosine		OC[C@@H]1CC[C@@H](O1)n1cnc2c1nc[nH]c2=O	CCG-220153
SULINDAC	antiinflammatory	CC1=C(CC(O)=O)c2cc(F)ccc2\C1=C/c1ccc(cc1)S(C)=O	CCG-39264
Gemcitabine		Nc1ccn([C@@H]2O[C@H](CO)[C@@H](O)C2(F)F)c(=O)n1	CCG-221183
ENMD-2076 L-(+)-Tartaric acid	Pathway:Angiogenesis | Target:Aurora Kinase,FLT3,VEGFR	O[C@@H](C(O)=O)[C@@H](O)C(O)=O.CN1CCN(CC1)c1cc(Nc2n[nH]c(C)c2)nc(\C=C\c2ccccc2)n1	CCG-269887
CPD000059117_LEVONORGESTREL		CC[C@]12CC[C@H]3[C@@H](CCC4=CC(=O)CC[C@H]34)[C@@H]1CC[C@@]2(O)C#C	CCG-100853
FLUNARIZINE HYDROCHLORIDE	vasodilator	Cl.Cl.Fc1ccc(cc1)C(N1CCN(C\C=C\c2ccccc2)CC1)c1ccc(F)cc1	CCG-39000
SB525334	TGF-beta/Smad	Cc1cccc(n1)-c1nc([nH]c1-c1ccc2nccnc2c1)C(C)(C)C	CCG-264896
TELMISARTAN	antihypertensive, angiotensin II blocker	CCCc1nc2c(C)cc(cc2n1Cc1ccc(cc1)-c1ccccc1C(O)=O)-c1nc2ccccc2n1C	CCG-39514
PHA-793887	CDK	CC(C)CC(=O)Nc1n[nH]c2c1CN(C(=O)C1CCN(C)CC1)C2(C)C	CCG-264898
NISOLDIPINE	vasodilator (coronary)	COC(=O)C1=C(C)NC(C)=C(C1c1ccccc1[N+]([O-])=O)C(=O)OCC(C)C	CCG-213412
MYCOPHENOLATE MOFETIL	immune suppressant, antineoplastic, antiviral	COc1c(C)c2COC(=O)c2c(O)c1C\C=C(/C)CCC(=O)OCCN1CCOCC1	CCG-213315
Rifampin	Pathway:DNA Damage | Target:DNA/RNA Synthesis	CO[C@H]1\C=C\O[C@@]2(C)Oc3c(C)c(O)c4c(O)c(NC(=O)C(C)=C\C=C\[C@H](C)[C@H](O)[C@@H](C)[C@@H](O)[C@@H](C)[C@H](OC(=O)C)[C@@H]1C)c(\C=N\N1CCN(C)CC1)c(O)c4c3C2=O	CCG-270512
Natamycin	Pathway:Microbiology | Target:Anti-infection	[H][C@@]12C[C@H](O)C[C@]3(O)C[C@H](O)[C@@H](C(O)=O)[C@]([H])(CC(O[C@]4([H])O[C@H](C)[C@@H](O)[C@H](N)[C@@H]4O)\C=C\C=C\C=C\C=C\C[C@@H](C)OC(=O)\C=C\[C@H]1O2)O3	CCG-270345
ETHIONAMIDE	antibacterial, tuberculostatic	CCc1cc(ccn1)C(N)=S	CCG-40212
BIX 02189	Pathway:MAPK | Target:MEK	CN(C)Cc1cccc(N\C(=C2/C(=O)Nc3cc(ccc23)C(=O)N(C)C)c2ccccc2)c1	CCG-269126
SIMVASTATIN	antihyperlipidemic, HMGCoA reductase inhibitor	CCC(C)(C)C(=O)O[C@H]1C[C@@H](C)C=C2C=C[C@H](C)[C@H](CC[C@@H]3C[C@@H](O)CC(=O)O3)[C@@H]12	CCG-39069
EX-527		NC(=O)C1CCCc2c1[nH]c1ccc(Cl)cc21	CCG-208710
NIFEDIPINE	antianginal, antihypertensive	COC(=O)C1=C(C)NC(C)=C(C1c1ccccc1[N+]([O-])=O)C(=O)OC	CCG-40115
PHT-427	Pathway:PI3K/Akt/mTOR | Target:Akt,PDK	CCCCCCCCCCCCc1ccc(cc1)S(=O)(=O)Nc1nncs1	CCG-268762
Pranlukast	Pathway:Immunology & Inflammation | Target:Immunology & Inflammation related	O=C(Nc1ccc2c(c1)oc(cc2=O)-c1nnn[nH]1)c1ccc(OCCCCc2ccccc2)cc1	CCG-269560
KU-60019	ATM	C[C@H]1CN(CC(=O)Nc2ccc3Sc4c(Cc3c2)cccc4-c2cc(=O)cc(o2)N2CCOCC2)C[C@@H](C)O1	CCG-264914
LOMUSTINE	antineoplastic	ClCCN(N=O)C(=O)NC1CCCCC1	CCG-213022
GSK-3b Inhibitor XII, TWS119	GSK-3b Inhibitor XII, TWS119	Nc1cccc(c1)-c1cc2c(Oc3cccc(O)c3)ncnc2[nH]1	CCG-206847
Metoprolol-(+,-) (+)-tartrate salt		O[C@H]([C@@H](O)C(O)=O)C(O)=O.COCCc1ccc(OCC(O)CNC(C)C)cc1.COCCc1ccc(OCC(O)CNC(C)C)cc1	CCG-220733
CPD000525252_RIZATRIPTAN BENZOATE		OC(=O)c1ccccc1.CN(C)CCc1c[nH]c2ccc(Cn3cncn3)cc12	CCG-101039
PROTHIONAMIDE	antibacterial	CCCc1cc(ccn1)C(N)=S	CCG-40049
	Na+ channel blocker	CCCNC(C)C(=O)Nc1ccccc1C	CCG-205085
DIPYRIDAMOLE	coronary vasodilator	OCCN(CCO)c1nc(N2CCCCC2)c2nc(nc(N3CCCCC3)c2n1)N(CCO)CCO	CCG-40190
CPD000466339_ORLISTAT		CCCCCCCCCCC[C@@H](C[C@@H]1OC(=O)[C@H]1CCCCCC)OC(=O)[C@H](CC(C)C)NC=O	CCG-100851
Amlodipine		CCOC(=O)C1=C(COCCN)NC(C)=C(C1c1ccccc1Cl)C(=O)OC	CCG-220414
ALBENDAZOLE	anthelmintic	CCCSc1ccc2nc(NC(=O)OC)[nH]c2c1	CCG-39620
SULFISOXAZOLE	antibacterial	Cc1noc(NS(=O)(=O)c2ccc(N)cc2)c1C	CCG-39263
Telbivudine (Sebivo, Tyzeka)	Pathway:Microbiology | Target:Reverse Transcriptase	Cc1cn([C@@H]2C[C@@H](O)[C@H](CO)O2)c(=O)[nH]c1=O	CCG-266887
LEVOFLOXACIN	antibacterial	C[C@H]1COc2c(N3CCN(C)CC3)c(F)cc3c2n1cc(C(O)=O)c3=O	CCG-39093
	Luteolytic estrogen produced by the corpus luteum	[H][C@@]12CCC(=O)[C@@]1(C)CC[C@]1([H])c3ccc(O)cc3CC[C@@]21[H]	CCG-204604
TOLFENAMIC ACID	antiinflammatory, analgesia	Cc1c(Cl)cccc1Nc1ccccc1C(O)=O	CCG-39189
AMOROLFINE HYDROCHLORIDE	antimycotic	Cl.CCC(C)(C)c1ccc(CC(C)CN2C[C@H](C)O[C@H](C)C2)cc1	CCG-213057
Cyclocytidine HCl	Pathway:DNA Damage | Target:DNA/RNA Synthesis	Cl.OC[C@H]1O[C@@H]2[C@@H](Oc3nc(=N)ccn23)[C@@H]1O	CCG-267066
Betapar (Meprednisone)	Pathway:Endocrinology & Hormones | Target:Glucocorticoid Receptor	[H][C@@]12C[C@H](C)[C@](O)(C(=O)CO)[C@@]1(C)CC(=O)[C@@]1([H])[C@@]2([H])CCC2=CC(=O)C=C[C@]12C	CCG-268328
CAPSAICIN		COc1cc(CNC(=O)CCCC\C=C\C(C)C)ccc1O	CCG-39657
Divalproex sodium	Pathway:Epigenetics | Target:HDAC	[Na+].CCCC(CCC)C(O)=O.CCCC(CCC)C([O-])=O	CCG-267581
Pramipexole dihydrochloride monohydrate	Pathway:Neuronal Signaling | Target:Dopamine Receptor	O.Cl.Cl.CCCN[C@H]1CCc2nc(N)sc2C1	CCG-267486
	ATP-dependent K+ channel blocker	Cc1cnc(cn1)C(=O)NCCc1ccc(cc1)S(=O)(=O)NC(=O)NC1CCCCC1	CCG-204710
Formoterol fumarate		O=C(O)\C=C\C(=O)O.COc1ccc(cc1)C[C@H](C)NC[C@@H](O)c1ccc(O)c(NC=O)c1.COc1ccc(cc1)C[C@H](C)NC[C@@H](O)c1ccc(O)c(NC=O)c1	CCG-221193
GEMFIBROZIL	antihyperlipoproteinemic	Cc1ccc(C)c(OCCCC(C)(C)C(O)=O)c1	CCG-40111
Fenticonazole nitrate	Pathway:Microbiology | Target:Anti-infection	O[N+]([O-])=O.Clc1ccc(C(Cn2ccnc2)OCc2ccc(Sc3ccccc3)cc2)c(Cl)c1	CCG-269839
Lomibuvir (VX-222, VCH-222)	Pathway:Proteases | Target:HCV Protease	C[C@H]1CC[C@@H](CC1)C(=O)N([C@@H]1CC[C@H](O)CC1)c1cc(sc1C(O)=O)C#CC(C)(C)C	CCG-269187
THIABENDAZOLE	anthelmintic	c1nc(cs1)-c1nc2ccccc2[nH]1	CCG-39633
Naratriptan hydrochloride	Naratriptan hydrochloride is a Serotonin 5-HT1B/1D receptor agonist	Cl.CNS(=O)(=O)CCc1ccc2[nH]cc(C3CCN(C)CC3)c2c1	CCG-221770
	Muscarinic acetylcholine receptor antagonist	CCN(CC)CC#CCOC(=O)C(O)(C1CCCCC1)c1ccccc1	CCG-205005
DYPHYLLINE	bronchodilator	Cn1c2ncn(CC(O)CO)c2c(=O)n(C)c1=O	CCG-38906
Cefditoren pivoxil	Pathway:Microbiology | Target:Anti-infection	CO\N=C(/C(=O)N[C@@H]1C(=O)N2[C@]1([H])SCC(\C=C/c1scnc1C)=C2C(=O)OCOC(=O)C(C)(C)C)c1csc(N)n1	CCG-270254
XL765	Pathway:PI3K/Akt/mTOR | Target:mTOR,PI3K	COc1cc(Nc2nc3ccccc3nc2NS(=O)(=O)c2ccc(NC(=O)c3ccc(C)c(OC)c3)cc2)cc(OC)c1	CCG-270195
Trifluridine		OC[C@H]1O[C@H](C[C@@H]1O)n1cc(c(=O)[nH]c1=O)C(F)(F)F	CCG-221056
AZD7762	Chk	NC(=O)Nc1cc(sc1C(=O)N[C@H]1CCCNC1)-c1cccc(F)c1	CCG-264907
CPD000466386_RAMIPRIL		CCOC(=O)[C@H](CCc1ccccc1)N[C@@H](C)C(=O)N1[C@H]2CCC[C@H]2C[C@H]1C(O)=O	CCG-100833
AM1241		CN1CCCCC1Cn1cc(C(=O)c2cc(ccc2I)[N+]([O-])=O)c2ccccc12	CCG-208738
AMILORIDE HYDROCHLORIDE	Na+ channel inhibitor, diuretic	Cl.NC(=N)NC(=O)c1nc(Cl)c(N)nc1N	CCG-38934
KRN 633	Pathway:Protein Tyrosine Kinase | Target:VEGFR	CCCNC(=O)Nc1ccc(Oc2ncnc3cc(OC)c(OC)cc23)cc1Cl	CCG-268853
OXFENDAZOLE	anthelmintic	COC(=O)Nc1nc2ccc(cc2[nH]1)S(=O)c1ccccc1	CCG-39503
BS-181 HCl	Pathway:Cell Cycle | Target:CDK	Cl.CC(C)c1cnn2c(NCc3ccccc3)cc(NCCCCCCN)nc12	CCG-268856
Chenodiol		[H][C@@]12CC[C@H]([C@H](C)CCC(O)=O)[C@@]1(C)CC[C@@]1([H])[C@@]2([H])[C@H](O)C[C@]2([H])C[C@H](O)CC[C@]12C	CCG-220285
APIXABAN	factor Xa inhibitor, anticoagulant, antithrombotic	COc1ccc(cc1)-n1nc(C(N)=O)c2CCN(C(=O)c12)c1ccc(cc1)N1CCCCC1=O	CCG-229675
DIETHYLSTILBESTROL	estrogen	CC\C(=C(\CC)c1ccc(O)cc1)c1ccc(O)cc1	CCG-38961
PYRIDOSTIGMINE BROMIDE	cholinergic	[Br-].CN(C)C(=O)Oc1ccc[n+](C)c1	CCG-40306
Idoxuridine		OC[C@H]1O[C@H](C[C@@H]1O)n1cc(I)c(=O)[nH]c1=O	CCG-220018
Darunavir Ethanolate (Prezista)	Pathway:Proteases | Target:HIV Protease	CCO.[H][C@@](O)(CN(CC(C)C)S(=O)(=O)c1ccc(N)cc1)[C@]([H])(Cc1ccccc1)NC(=O)O[C@@]1([H])CO[C@@]2([H])OCC[C@@]12[H]	CCG-270170
NSC 32065	antineoplastic, inhibits ribonucleoside diphosphate reductase	NC(=O)NO	CCG-35236
Allopurinol (Zyloprim)	Pathway:Immunology & Inflammation | Target:ROS	O=c1ncnc2[nH][nH]cc12	CCG-266128
METRONIDAZOLE	antiprotozoal	Cc1ncc(n1CCO)[N+]([O-])=O	CCG-40016
CHLOROTHIAZIDE	diuretic, antihypertensive	NS(=O)(=O)c1cc2c(cc1Cl)N=CNS2(=O)=O	CCG-38953
GENTIAN VIOLET	antibacterial, anthelmintic	[Cl-].CN(C)c1ccc(cc1)C(=C1C=CC(C=C1)=[N+](C)C)c1ccc(cc1)N(C)C	CCG-39763
MONOBENZONE	depigmentor	Oc1ccc(OCc2ccccc2)cc1	CCG-213094
ENALAPRIL MALEATE	ACE inhibitor, antihypertensive	O=C(O)\C=C/C(=O)O.CCOC(=O)[C@H](CCc1ccccc1)N[C@@H](C)C(=O)N1CCC[C@H]1C(=O)O	CCG-39221
FLUCYTOSINE	antifungal	Nc1nc(=O)[nH]cc1F	CCG-213434
PRANOPROFEN	antiinflammatory	CC(C(O)=O)c1ccc2Oc3ncccc3Cc2c1	CCG-213822
Chloramphenicol		OC[C@@H](NC(=O)C(Cl)Cl)[C@H](O)c1ccc(cc1)[N+]([O-])=O	CCG-220031
Meglumine		CNC[C@H](O)[C@@H](O)[C@H](O)[C@H](O)CO	CCG-220884
Betamethasone valerate (Betnovate)	Pathway:Endocrinology & Hormones | Target:Glucocorticoid Receptor	[H][C@@]12C[C@H](C)[C@](OC(=O)CCCC)(C(=O)CO)[C@@]1(C)C[C@H](O)[C@@]1(F)[C@@]2([H])CCC2=CC(=O)C=C[C@]12C	CCG-269509
CPD000469159_FLUTICASONE PROPIONATE		CCC(=O)O[C@@]1([C@H](C)C[C@H]2[C@@H]3C[C@H](F)C4=CC(=O)C=C[C@]4(C)[C@@]3(F)[C@@H](O)C[C@]12C)C(=O)SCF	CCG-100981
(-)-Emtricitabine		Nc1nc(=O)n(cc1F)[C@@H]1CS[C@H](CO)O1	CCG-220615
PCI-34051	Pathway:Epigenetics | Target:HDAC	COc1ccc(Cn2ccc3ccc(cc23)C(=O)NO)cc1	CCG-267430
GLYBURIDE	antihyperglycemic	COc1ccc(Cl)cc1C(=O)NCCc1ccc(cc1)S(=O)(=O)NC(=O)NC1CCCCC1	CCG-39618
CHLORMEZANONE	anxiolytic, muscle relaxant	CN1C(c2ccc(Cl)cc2)S(=O)(=O)CCC1=O	CCG-39616
INDAPAMIDE	diuretic, antihypertensive	CC1Cc2ccccc2N1NC(=O)c1ccc(Cl)c(c1)S(N)(=O)=O	CCG-40198
REBAMIPIDE	antiulcer, antioxidant	OC(=O)C(Cc1cc(=O)[nH]c2ccccc12)NC(=O)c1ccc(Cl)cc1	CCG-39619
LY335979 (Zosuquidar trihydrochloride)	Pathway:Transmembrane Transporters | Target:P-gp	Cl.Cl.Cl.O[C@@H](COc1cccc2ncccc12)CN1CCN(CC1)[C@@H]1c2ccccc2[C@@H]2[C@H](c3ccccc13)C2(F)F	CCG-270305
GUAIFENESIN	expectorant	COc1ccccc1OCC(O)CO	CCG-39687
PIK-93	PI3K, VEGFR	CC(=O)Nc1nc(C)c(s1)-c1ccc(Cl)c(c1)S(=O)(=O)NCCO	CCG-264899
ENOXACIN	antibacterial	CCn1cc(C(O)=O)c(=O)c2cc(F)c(nc12)N1CCNCC1	CCG-39452
Aztreonam		C[C@H]1[C@H](NC(=O)C(=N/OC(C)(C)C(=O)O)\c2csc(N)n2)C(=O)N1S(=O)(=O)O	CCG-220185
SULFADIAZINE	antibacterial	Nc1ccc(cc1)S(=O)(=O)Nc1ncccn1	CCG-39257
AT7519	CDK	Clc1cccc(Cl)c1C(=O)Nc1c[nH]nc1C(=O)NC1CCNCC1	CCG-264904
5-AZACYTIDINE	antineoplastic, pyrimidine antimetabolite	Nc1ncn([C@@H]2O[C@H](CO)[C@@H](O)[C@H]2O)c(=O)n1	CCG-39046
R406 (free base)	Syk	COc1cc(Nc2ncc(F)c(Nc3ccc4OC(C)(C)C(=O)Nc4n3)n2)cc(OC)c1OC	CCG-264908
FENOFIBRATE	antihyperlipidemic	CC(C)OC(=O)C(C)(C)Oc1ccc(cc1)C(=O)c1ccc(Cl)cc1	CCG-38996
SB-408124	Pathway:GPCR & G Protein | Target:OX Receptor	CN(C)c1ccc(NC(=O)Nc2cc(C)nc3c(F)cc(F)cc23)cc1	CCG-268112
AMLODIPINE BESYLATE	Ca channel blocker	OS(=O)(=O)c1ccccc1.CCOC(=O)C1=C(COCCN)NC(C)=C(C1c1ccccc1Cl)C(=O)OC	CCG-39531
AT7867	Pathway:PI3K/Akt/mTOR | Target:Akt,S6 Kinase	Clc1ccc(cc1)C1(CCNCC1)c1ccc(cc1)-c1cn[nH]c1	CCG-267891
Carvedilol		COc1ccccc1OCCNCC(O)COc1cccc2[nH]c3ccccc3c12	CCG-207952
Fasudil HCl (HA-1077)	Pathway:Cell Cycle | Target:Autophagy,ROCK	Cl.O=S(=O)(N1CCCNCC1)c1cccc2cnccc12	CCG-267783
CIMETIDINE	antiulcerative	CN\C(NCCSCc1nc[nH]c1C)=N/C#N	CCG-40160
Semagacestat (LY450139)	Pathway:Proteases | Target:Gamma-secretase	CC(C)[C@H](O)C(=O)N[C@@H](C)C(=O)N[C@H]1c2ccccc2CCN(C)C1=O	CCG-268180
Diltiazem hydrochloride		Cl.COc1ccc(cc1)[C@@H]1Sc2ccccc2N(CCN(C)C)C(=O)[C@@H]1OC(C)=O	CCG-220134
METHIMAZOLE	antihyperthyroid	Cn1cc[nH]c1=S	CCG-39656
Sparfloxacin		C[C@H]1CN(C[C@@H](C)N1)c1c(F)c(N)c2c(c1F)n(cc(C(O)=O)c2=O)C1CC1	CCG-221166
Prednisone		[H][C@@]12CC[C@](O)(C(=O)CO)[C@@]1(C)CC(=O)[C@@]1([H])[C@@]2([H])CCC2=CC(=O)C=C[C@]12C	CCG-220077
Potassium iodide	Pathway:Others | Target:Others	[K+].[I-]	CCG-266323
Allopurinol Sodium (Aloprim)	Pathway:Immunology & Inflammation | Target:ROS	[Na+].O=c1[nH]cnc2[nH]ncc12	CCG-266278
FLUTAMIDE	antiandrogen	CC(C)C(=O)Nc1ccc(c(c1)C(F)(F)F)[N+]([O-])=O	CCG-39105
Urosiol		[H][C@@]1(CC[C@@]2([H])[C@]3([H])[C@@H](O)C[C@]4([H])C[C@H](O)CC[C@]4(C)[C@@]3([H])CC[C@]12C)[C@H](C)CCC(O)=O	CCG-220958
NSC 170973		OC1(CCN(CCCC(=O)c2ccc(F)cc2)CC1)c1ccc(Cl)cc1	CCG-36042
TRETINON	keratolytic	C\C(\C=C\C1=C(C)CCCC1(C)C)=C/C=C/C(/C)=C/C(O)=O	CCG-39912
NSC 4170	prothrombogenic agent	CC1=CC(=O)c2ccccc2C1=O	CCG-35354
TRICHLORMETHIAZIDE	diuretic, antihypertensive	NS(=O)(=O)c1cc2c(NC(NS2(=O)=O)C(Cl)Cl)cc1Cl	CCG-212834
SULFADIMETHOXINE	antibacterial	COc1cc(NS(=O)(=O)c2ccc(N)cc2)nc(OC)n1	CCG-38972
Flurbiprofen	Pathway:Immunology & Inflammation | Target:Immunology & Inflammation related	C[C@H](C(O)=O)c1ccc(c(F)c1)-c1ccccc1	CCG-266907
CPD000466383_ARIPIPRAZOLE		Clc1cccc(N2CCN(CCCCOc3ccc4CCC(=O)Nc4c3)CC2)c1Cl	CCG-100891
PRAZIQUANTEL	anthelmintic	O=C(C1CCCCC1)N1CC2N(CCc3ccccc23)C(=O)C1	CCG-39773
Lacidipine		CCOC(=O)C1=C(C)NC(C)=C(C1c1ccccc1\C=C\C(=O)OC(C)(C)C)C(=O)OCC	CCG-220579
CPD000058345_PROGESTERONE		CC(=O)[C@H]1CC[C@H]2[C@@H]3CCC4=CC(=O)CC[C@]4(C)[C@H]3CC[C@]12C	CCG-100766
PF-573228	PF-573228 is a focal adhesion kinase (FAK) inhibitor; Non-receptor tyrosine kinase inhibitor	CS(=O)(=O)c1cccc(CNc2nc(Nc3ccc4NC(=O)CCc4c3)ncc2C(F)(F)F)c1	CCG-222168
Adefovir Dipivoxil (Preveon, Hepsera)	Pathway:Microbiology | Target:Reverse Transcriptase	CC(C)(C)C(=O)OCOP(=O)(COCCn1cnc2c(N)ncnc12)OCOC(=O)C(C)(C)C	CCG-269700
KETOTIFEN FUMARATE	antiasthmatic	OC(=O)\C=C\C(O)=O.CN1CCC(CC1)=C1c2ccsc2C(=O)Cc2ccccc12	CCG-40319
MITOTANE	insecticide, antineoplastic	ClC(Cl)C(c1ccc(Cl)cc1)c1ccccc1Cl	CCG-40014
ASPARTAME	sweetener	COC(=O)[C@H](Cc1ccccc1)NC(=O)[C@@H](N)CC(O)=O	CCG-39444
Daclatasvir (BMS-790052)	Pathway:Proteases | Target:HCV Protease	COC(=O)N[C@@H](C(C)C)C(=O)N1CCC[C@H]1c1ncc([nH]1)-c1ccc(cc1)-c1ccc(cc1)-c1cnc([nH]1)[C@@H]1CCCN1C(=O)[C@@H](NC(=O)OC)C(C)C	CCG-270425
Rifabutin	Pathway:Microbiology | Target:Anti-infection	CO[C@H]1\C=C\O[C@@]2(C)Oc3c(C)c(O)c4C(=O)C(NC(=O)\C(C)=C\C=C\[C@H](C)[C@H](O)[C@@H](C)[C@@H](O)[C@@H](C)[C@H](OC(=O)C)[C@@H]1C)=C1NC5(CCN(CC5)CC(C)C)N=C1c4c3C2=O	CCG-270527
Ponatinib (AP24534)	Bcr-Abl, VEGFR, FGFR, PDGFR, Flt	CN1CCN(Cc2ccc(NC(=O)c3ccc(C)c(c3)C#Cc3cnc4cccnn34)cc2C(F)(F)F)CC1	CCG-264900
Pitavastatin calcium (Livalo)	Pathway:Metabolism | Target:HMG-CoA Reductase	[Ca++].O[C@H](C[C@H](O)C=Cc1c(nc2ccccc2c1-c1ccc(F)cc1)C1CC1)CC([O-])=O.O[C@H](C[C@H](O)C=Cc1c(nc2ccccc2c1-c1ccc(F)cc1)C1CC1)CC([O-])=O	CCG-270551
CPD000112594_Prostaglandin E1		CCCCC[C@H](O)\C=C\[C@H]1[C@H](O)CC(=O)[C@@H]1CCCCCCC(O)=O	CCG-101188
NSC 56378		CN(C)CC\C=C1\c2ccccc2Sc2ccc(Cl)cc12	CCG-36988
MK-1775	Wee1	CN1CCN(CC1)c1ccc(Nc2ncc3c(n2)n(-c2cccc(n2)C(C)(C)O)n(CC=C)c3=O)cc1	CCG-264905
VIDARABINE	antiviral	Nc1ncnc2n(cnc12)[C@@H]1O[C@H](CO)[C@@H](O)[C@@H]1O	CCG-39634
Org 27569	Pathway:GPCR & G Protein | Target:Cannabinoid Receptor	CCc1c([nH]c2ccc(Cl)cc12)C(=O)NCCc1ccc(cc1)N1CCCCC1	CCG-268766
	pFOX (partial fatty acid oxidation) inhibitor	COc1ccccc1OCC(O)CN1CCN(CC(=O)Nc2c(C)cccc2C)CC1	CCG-205139
FEBUXOSTAT	xanthine oxidase/dehydrogenase inhibitor	CC(C)COc1ccc(cc1C#N)-c1nc(C)c(s1)C(O)=O	CCG-213303
Chlorpheniramine maleate		OC(=O)\C=C/C(O)=O.CN(C)CCC(c1ccc(Cl)cc1)c1ccccn1	CCG-220117
BMS-777607	c-Met	CCOc1ccn(-c2ccc(F)cc2)c(=O)c1C(=O)Nc1ccc(Oc2ccnc(N)c2Cl)c(F)c1	CCG-264913
ATRACURIUM BESYLATE	neuromuscular blocker	[O-]S(=O)(=O)c1ccccc1.[O-]S(=O)(=O)c1ccccc1.COc1ccc(CC2c3cc(OC)c(OC)cc3CC[N+]2(C)CCC(=O)OCCCCCOC(=O)CC[N+]2(C)CCc3cc(OC)c(OC)cc3C2Cc2ccc(OC)c(OC)c2)cc1OC	CCG-213566
BIRB 796 (Doramapimod)	p38 MAPK	Cc1ccc(cc1)-n1nc(cc1NC(=O)Nc1ccc(OCCN2CCOCC2)c2ccccc12)C(C)(C)C	CCG-264915
CLEMASTINE	antihistaminic	O=C(O)\C=C\C(=O)O.CN1CCC[C@@H]1CCO[C@](C)(c1ccccc1)c1ccc(Cl)cc1	CCG-40028
	Inhibits vesicular catecholine and serotonin uptake.	[H][C@]12C[C@@H](OC(=O)c3cc(OC)c(OC)c(OC)c3)[C@]([H])(OC)[C@@]([H])(C(=O)OC)[C@@]1([H])C[C@@]1([H])N(CCc3c1[nH]c1cc(OC)ccc31)C2	CCG-204168
DIPHENHYDRAMINE HYDROCHLORIDE	antihistaminic	Cl.CN(C)CCOC(c1ccccc1)c1ccccc1	CCG-39755
METOLAZONE	diuretic, antihypertensive	CC1Nc2cc(Cl)c(cc2C(=O)N1c1ccccc1C)S(N)(=O)=O	CCG-39450
	L-type calcium channel blocker	CCOC(=O)C1=C(C)NC(C)=C(C1c1cccc(Cl)c1Cl)C(=O)OC	CCG-204599
	Amino acid analog that partially improves neuronal survival following transient forebrain ischemia	[H][C@@](CS)(NC(C)=O)C(O)=O	CCG-204176
Tropisetron HCl		Cl.[H][C@]12CC[C@]([H])(CC(C1)OC(=O)C1C=Nc3ccccc13)N2C	CCG-220461
CPD000466316_ZAFIRLUKAST		COc1cc(ccc1Cc1cn(C)c2ccc(NC(=O)OC3CCCC3)cc12)C(=O)NS(=O)(=O)c1ccccc1C	CCG-101025
Fluvastatin Sodium	HMG-CoA Reductase	[Na+].CC(C)n1c(\C=C\[C@@H](O)C[C@@H](O)CC([O-])=O)c(-c2ccc(F)cc2)c2ccccc12	CCG-264930
NITROFURAZONE	antiinfective (topical)	NC(=O)N\N=C\c1ccc(o1)[N+]([O-])=O	CCG-39642
PHENINDIONE	anticoagulant	O=C1C(C(=O)c2ccccc12)c1ccccc1	CCG-40217
PHENYLBUTAZONE	antiinflammatory	CCCCC1C(=O)N(N(C1=O)c1ccccc1)c1ccccc1	CCG-39220
Metformin?HCl	mTORC1 inhib RAG/GTPase	Cl.CN(C)C(=N)NC(N)=N	CCG-208004
CPD000469178_LOTEPREDNOL ETABONATE		CCOC(=O)O[C@@]1(CC[C@H]2[C@@H]3CCC4=CC(=O)C=C[C@]4(C)[C@H]3[C@@H](O)C[C@]12C)C(=O)OCCl	CCG-101041
		CC(N)C12CC3CC(CC(C3)C1)C2	CCG-236078
DISULFIRAM	alcohol antagonist	CCN(CC)C(=S)SSC(=S)N(CC)CC	CCG-39549
Methscopolamine (Pamine)	Pathway:Neuronal Signaling | Target:AChR	[Br-].[H][C@]12O[C@@]1([H])[C@]1([H])C[C@@H](C[C@@]2([H])[N+]1(C)C)OC(=O)[C@H](CO)c1ccccc1	CCG-268630
NSC 750	antineoplastic, alkylating agent	CS(=O)(=O)OCCCCOS(C)(=O)=O	CCG-35458
Elvitegravir (GS-9137)	Pathway:Microbiology | Target:Integrase	COc1cc2n(cc(C(O)=O)c(=O)c2cc1Cc1cccc(Cl)c1F)[C@H](CO)C(C)C	CCG-269208
CPD000466319_LAMIVUDINE		Nc1ccn([C@@H]2CS[C@H](CO)O2)c(=O)n1	CCG-100984
BMS-265246	Pathway:Cell Cycle | Target:CDK	CCCCOc1c(cnc2[nH]ncc12)C(=O)c1c(F)cc(C)cc1F	CCG-267974
CPD000058253_2',3'-DIDEOXYCYTIDINE		Nc1ccn([C@H]2CC[C@@H](CO)O2)c(=O)n1	CCG-101050
CPD000058525_URAPIDIL HYDROCHLORIDE		Cl.COc1ccccc1N1CCN(CCCNc2cc(=O)n(C)c(=O)n2C)CC1	CCG-100798
Methylprednisolone, 6-alpha		[H][C@@]12CC[C@](O)(C(=O)CO)[C@@]1(C)C[C@H](O)[C@@]1([H])[C@@]2([H])C[C@H](C)C2=CC(=O)C=C[C@]12C	CCG-220279
CANDESARTAN CILEXTIL	angiotensin 1 receptor antagonist	CCOc1nc2cccc(C(=O)OC(C)OC(=O)OC3CCCCC3)c2n1Cc1ccc(cc1)-c1ccccc1-c1nnn[nH]1	CCG-39530
Iloperidone (Fanapt)	Pathway:Neuronal Signaling | Target:5-HT Receptor	COc1cc(ccc1OCCCN1CCC(CC1)c1noc2cc(F)ccc12)C(C)=O	CCG-268962
CPD000048458_Viramune		Cc1ccnc2N(C3CC3)c3ncccc3C(=O)Nc12	CCG-100939
Fludarabine		Nc1nc(F)nc2n(cnc12)[C@@H]1O[C@H](CO)[C@@H](O)[C@@H]1O	CCG-221147
Rifapentine	Pathway:DNA Damage | Target:DNA/RNA Synthesis	CO[C@H]1\C=C\O[C@@]2(C)Oc3c(C)c(O)c4c(O)c(NC(=O)C(C)=C\C=C\[C@H](C)[C@H](O)[C@@H](C)[C@@H](O)[C@@H](C)[C@H](OC(=O)C)[C@@H]1C)c(\C=N\N1CCN(CC1)C1CCCC1)c(O)c4c3C2=O	CCG-270550
Lactulose	Pathway:Others | Target:Others	[H][C@@](O[C@@H]1O[C@H](CO)[C@H](O)[C@H](O)[C@H]1O)([C@H](O)CO)[C@H](O)C(=O)CO	CCG-267946
Oxytetracycline (Terramycin)	Pathway:Others | Target:Anti-infection	[H][C@@]12[C@@H](O)[C@@]3([H])C(=C(O)c4c(O)cccc4[C@@]3(C)O)C(=O)[C@]1(O)C(=O)C(C(N)=O)=C(O)[C@H]2N(C)C	CCG-269334
Quizartinib (AC220)	Flt	CC(C)(C)c1cc(NC(=O)Nc2ccc(cc2)-c2cn3c(n2)sc2cc(OCCN4CCOCC4)ccc32)no1	CCG-264906
Verteporfin (Visudyne)	Pathway:Angiogenesis | Target:VDA,Hippo pathway	COC(=O)CCc1c(C)c2cc3nc(cc4[nH]c(cc5nc(cc1[nH]2)c(CCC(O)=O)c5C)c(C=C)c4C)C1=CC=C([C@@H](C(=O)OC)[C@@]31C)C(=O)OC	CCG-270403
CP 673451	Pathway:Protein Tyrosine Kinase | Target:PDGFR	COCCOc1ccc2n(cnc2c1)-c1ccc2cccc(N3CCC(N)CC3)c2n1	CCG-268861
RANITIDINE HYDROCHLORIDE	H2 antihistamine	Cl.CN\C(NCCSCc1ccc(CN(C)C)o1)=C/[N+]([O-])=O	CCG-212946
DAPAGLIFLOZIN	antidiabetic, SGLT2 inhibitor	CCOc1ccc(Cc2cc(ccc2Cl)[C@@H]2O[C@H](CO)[C@@H](O)[C@H](O)[C@H]2O)cc1	CCG-229917
Fenoprofen calcium	Pathway:Immunology & Inflammation | Target:Immunology & Inflammation related	[Ca++].CC(C([O-])=O)c1cccc(Oc2ccccc2)c1.CC(C([O-])=O)c1cccc(Oc2ccccc2)c1	CCG-269871
VX-809 (Lumacaftor)	Pathway:Transmembrane Transporters | Target:CFTR	Cc1ccc(NC(=O)C2(CC2)c2ccc3OC(F)(F)Oc3c2)nc1-c1cccc(c1)C(O)=O	CCG-269253
Butoconazole nitrate		O[N+]([O-])=O.Clc1ccc(CCC(Cn2ccnc2)Sc2c(Cl)cccc2Cl)cc1	CCG-220408
SULFASALAZINE	anticolitis and Crohn's disease	OC(=O)c1cc(ccc1O)\N=N\c1ccc(cc1)S(=O)(=O)Nc1ccccn1	CCG-39145
CURCUMIN	antiedemic, antiinflammatory, bile stimulant; antibacterial, antifungal, lipo/cyclooxygenase inhibitor	COc1cc(\C=C\C(\O)=C\C(=O)\C=C\c2ccc(O)c(OC)c2)ccc1O	CCG-38787
FUROSEMIDE	diuretic, antihypertensive	NS(=O)(=O)c1cc(C(O)=O)c(NCc2ccco2)cc1Cl	CCG-40223
Dapoxetine hydrochloride (Priligy)	Pathway:Neuronal Signaling | Target:5-HT Receptor	Cl.CN(C)[C@@H](CCOc1cccc2ccccc12)c1ccccc1	CCG-267940
Cefoperazone (Cefobid)	Pathway:Microbiology | Target:Anti-infection	[H][C@]12SCC(CSc3nnnn3C)=C(N1C(=O)[C@H]2NC(=O)[C@H](NC(=O)N1CCN(CC)C(=O)C1=O)c1ccc(O)cc1)C(O)=O	CCG-270325
Deflazacort		[H][C@@]12C[C@@]3([H])[C@]4([H])CCC5=CC(=O)C=C[C@]5(C)[C@@]4([H])[C@@H](O)C[C@]3(C)[C@@]1(N=C(C)O2)C(=O)COC(C)=O	CCG-220817
CPD000058319_ETHYNYLESTRADIOL		C[C@]12CC[C@H]3[C@@H](CCc4cc(O)ccc34)[C@@H]1CC[C@@]2(O)C#C	CCG-100819
CPD000058212_NICOTINAMIDE		NC(=O)c1cccnc1	CCG-101149
Erythromycin	Pathway:Microbiology | Target:Anti-infection	[H][C@]1(O[C@@H]2[C@@H](C)[C@H](O[C@H]3C[C@@](C)(OC)[C@@H](O)[C@H](C)O3)[C@@H](C)C(=O)O[C@H](CC)[C@@](C)(O)[C@H](O)[C@@H](C)C(=O)[C@H](C)C[C@@]2(C)O)O[C@H](C)C[C@@H]([C@H]1O)N(C)C	CCG-270419
TIOCONAZOLE	antifungal	Clc1sccc1COC(Cn1ccnc1)c1ccc(Cl)cc1Cl	CCG-213487
KETOPROFEN	antiinflammatory	CC(C(O)=O)c1cccc(c1)C(=O)c1ccccc1	CCG-39685
Alibendol	Pathway:Others | Target:Others	COc1cc(CC=C)cc(C(=O)NCCO)c1O	CCG-266974
CPD000466334_EZETIMIBE		O[C@@H](CC[C@@H]1[C@H](N(C1=O)c1ccc(F)cc1)c1ccc(O)cc1)c1ccc(F)cc1	CCG-100884
NSC 45923	antipsoriatic, pigmentation agent	COc1c2occc2cc2ccc(=O)oc12	CCG-36366
6-AMINOCAPROIC ACID	hemostatic	NCCCCCC(O)=O	CCG-38935
PRIMIDONE	anticonvulsant	CCC1(C(=O)NCNC1=O)c1ccccc1	CCG-39231
CPD000145728_5-Amino-2-hydroxy-benzoic acid		Nc1ccc(O)c(c1)C(O)=O	CCG-100829
AMIODARONE HYDROCHLORIDE	adrenergic agonist, coronary vasodilator, Ca channel blocker	Cl.CCCCc1oc2ccccc2c1C(=O)c1cc(I)c(OCCN(CC)CC)c(I)c1	CCG-39607
CARBAMAZEPINE	analgesic, anticonvulsant	NC(=O)N1c2ccccc2C=Cc2ccccc12	CCG-38931
Maraviroc	Maraviroc is a CCR5 chemokine receptor antagonist, and antiretroviral entry inhibitor	CC(C)c1nnc(C)n1C1CC2CCC(C1)N2CC[C@H](NC(=O)C1CCC(F)(F)CC1)c1ccccc1	CCG-221373
CPD000059126_BETA-ESTRADIOL		C[C@]12CC[C@H]3[C@@H](CCc4cc(O)ccc34)[C@@H]1CC[C@@H]2O	CCG-100808
Suplatast tosylate	Pathway:Others | Target:IL Receptor	Cc1ccc(cc1)S([O-])(=O)=O.CCOCC(O)COc1ccc(NC(=O)CC[S+](C)C)cc1	CCG-269685
2516-2197		Cn1cnc(c1Sc1ncnc2nc[nH]c12)[N+]([O-])=O	CCG-16168
Ginkgolide A	Pathway:Neuronal Signaling | Target:GABA Receptor	[H][C@]12CC34[C@@]5([H])C[C@@H](C(C)(C)C)C33[C@@H](O)C(=O)O[C@H]3O[C@@]4(C(=O)O5)[C@@]1(O)[C@H](C)C(=O)O2	CCG-268742
MELOXICAM	antiinflammatory	CN1C(C(=O)Nc2ncc(C)s2)=C(O)c2ccccc2S1(=O)=O	CCG-39098
Phentolamine mesylate	ATP-sensitive K+ channel blocker; alpha adrenoceptor antagonist	CS(O)(=O)=O.Cc1ccc(cc1)N(CC1=NCCN1)c1cccc(O)c1	CCG-222286
MC1568	Pathway:Cytoskeletal Signaling | Target:HDAC	Cn1cc(\C=C\C(=O)c2cccc(F)c2)cc1\C=C\C(=O)NO	CCG-267627
NEXIUM (esomeprazole magnesium)	Pathway:Transmembrane Transporters | Target:Proton Pump	[Mg++].COc1ccc2[n-]c(nc2c1)[S@@](=O)Cc1ncc(C)c(OC)c1C.COc1ccc2[n-]c(nc2c1)[S@@](=O)Cc1ncc(C)c(OC)c1C	CCG-270397
Pralatrexate(Folotyn)	Pathway:Metabolism | Target:DHFR	Nc1nc(N)c2nc(CC(CC#C)c3ccc(cc3)C(=O)N[C@@H](CCC(O)=O)C(O)=O)cnc2n1	CCG-269517
SUPROFEN	antiinflammatory	CC(C(O)=O)c1ccc(cc1)C(=O)c1cccs1	CCG-38977
CPD000466321_TADALAFIL		CN1CC(=O)N2[C@H](Cc3c([nH]c4ccccc34)[C@H]2c2ccc3OCOc3c2)C1=O	CCG-100973
Thioguanine	Pathway:Epigenetics | Target:DNA Methyltransferase	Nc1nc(=S)c2[nH]cnc2[nH]1	CCG-266338
LY2811376	Pathway:Proteases | Target:BACE,Beta Amyloid	C[C@]1(CCSC(N)=N1)c1cc(c(F)cc1F)-c1cncnc1	CCG-267708
Teniposide (Vumon)	Pathway:DNA Damage | Target:Topoisomerase	[H][C@@]12[C@H](COC1=O)[C@H](O[C@@H]1O[C@@H]3CO[C@H](O[C@H]3[C@H](O)[C@H]1O)c1cccs1)c1cc3OCOc3cc1[C@H]2c1cc(OC)c(O)c(OC)c1	CCG-270335
DMXAA (Vadimezan)	Pathway:Angiogenesis | Target:VDA	Cc1ccc2c(oc3c(CC(O)=O)cccc3c2=O)c1C	CCG-267263
AICAR (Acadesine)	Pathway:PI3K/Akt/mTOR | Target:AMPK	NC(=O)c1ncn([C@@H]2O[C@H](CO)[C@@H](O)[C@H]2O)c1N	CCG-267038
Nebivolol HCl	Pathway:Neuronal Signaling | Target:Adrenergic Receptor	Cl.[H][C@@]1(CCc2cc(F)ccc2O1)[C@@H](O)CNC[C@H](O)[C@]1([H])CCc2cc(F)ccc2O1	CCG-269147
ERDOSTEINE	mucolytic	OC(=O)CSCC(=O)NC1CCSC1=O	CCG-213836
Pomalidomide	TNFa	Nc1cccc2C(=O)N(C3CCC(=O)NC3=O)C(=O)c12	CCG-264684
AZITHROMYCIN	antibacterial	CC[C@H]1OC(=O)[C@H](C)[C@@H](O[C@H]2C[C@@](C)(OC)[C@@H](O)[C@H](C)O2)[C@H](C)[C@@H](O[C@@H]2O[C@H](C)C[C@@H]([C@H]2O)N(C)C)[C@](C)(O)C[C@@H](C)CN(C)[C@H](C)[C@@H](O)[C@]1(C)O	CCG-39360
Tie2 kinase inhibitor	Tie-2	COc1ccc2cc(ccc2c1)-c1[nH]c(nc1-c1ccncc1)-c1ccc(cc1)S(C)=O	CCG-264916
Daidzein	Negative control for Genistein; phytoestrogen	Oc1ccc(cc1)-c1coc2cc(O)ccc2c1=O	CCG-38357
OLMESARTAN MEDOXOMIL	Angiotensin II inhibitor prodrug, antihypertensive	CCCc1nc(c(C(=O)OCc2oc(=O)oc2C)n1Cc1ccc(cc1)-c1ccccc1-c1nn[nH]n1)C(C)(C)O	CCG-39596
VALACYCLOVIR HYDROCHLORIDE	antiviral	Cl.CC(C)[C@H](N)C(=O)OCCOCn1cnc2c1nc(N)[nH]c2=O	CCG-213402
Silodosin		C[C@H](Cc1cc2CCN(CCCO)c2c(c1)C(N)=O)NCCOc1ccccc1OCC(F)(F)F	CCG-221202
Nizatidine		CN\C(NCCSCc1csc(CN(C)C)n1)=C\[N+]([O-])=O	CCG-220921
CPD000058746_NAPROXEN SODIUM		[Na+].COc1ccc2cc(ccc2c1)[C@H](C)C([O-])=O	CCG-101082
Vitamin B12	Pathway:Metabolism | Target:Vitamin	[Co++]C#N.OC[C@H]1O[C@@H]([C@H](O)[C@@H]1OP([O-])(=O)O[C@H](C)CNC(=O)CC[C@]1(C)[C@@H](CC(N)=O)[C@@]2([H])N=C1\C(C)=C1/N=C(/C=C3\N=C(\C(\C)=C4/[N-][C@]2(C)[C@@](C)(CC(N)=O)[C@@H]4CCC(N)=O)[C@@](C)(CC(N)=O)[C@@H]3CCC(N)=O)C(C)(C)[C@@H]1CCC(N)=O)n1cnc2cc(C)c(C)cc12	CCG-270676
Amphotericin B		[H][C@]12C[C@@H](O[C@@H]3O[C@H](C)[C@@H](O)[C@H](N)[C@@H]3O)\C=C\C=C\C=C\C=C\C=C\C=C\C=C\[C@H](C)[C@@H](O)[C@@H](C)[C@H](C)OC(=O)C[C@H](O)C[C@H](O)CC[C@@H](O)[C@H](O)C[C@H](O)C[C@](O)(C[C@H](O)[C@H]1C(O)=O)O2	CCG-220410
TROPICAMIDE	anticholinergic (opthalmic)	CCN(Cc1ccncc1)C(=O)C(CO)c1ccccc1	CCG-40076
	Non-steroidal anti-inflammatory (NSAID) drug	OC(=O)C1CCn2c1ccc2C(=O)c1ccccc1	CCG-204762
	Synthetic glucocorticoid agonist; inducer of gene expression and apoptosis	[H][C@@]12C[C@@H](O)[C@](O)(C(=O)CO)[C@@]1(C)C[C@H](O)[C@@]1(F)[C@@]2([H])CCC2=CC(=O)C=C[C@]12C	CCG-205253
ENALAPRILAT	antihypertensive	O.O.C[C@H](N[C@@H](CCc1ccccc1)C(O)=O)C(=O)N1CCC[C@H]1C(O)=O	CCG-213205
MICONAZOLE NITRATE	antifungal (topical)	O[N+]([O-])=O.Clc1ccc(COC(Cn2ccnc2)c2ccc(Cl)cc2Cl)c(Cl)c1	CCG-39756
AMINOGLUTETHIMIDE	aromatase inhibitor, antineoplastic, testosterone suppressant	CCC1(CCC(=O)NC1=O)c1ccc(N)cc1	CCG-38911
NEFIRACETAM	analgesic, antiinflammatory	Cc1cccc(C)c1NC(=O)CN1CCCC1=O	CCG-213818
Ipratropium bromide	Pathway:Neuronal Signaling | Target:AChR	[Br-].CC(C)[N+]1(C)C2CCC1C[C@H](C2)OC(=O)C(CO)c1ccccc1	CCG-268790
Adenine hydrochloride	Pathway:DNA Damage | Target:DNA/RNA Synthesis	Cl.Nc1ncnc2[nH]cnc12	CCG-266366
	Primary glucocorticoid secreted by the adrenal cortex	[H][C@@]12CC[C@](O)(C(=O)CO)[C@@]1(C)C[C@H](O)[C@@]1([H])[C@@]2([H])CCC2=CC(=O)CC[C@]12C	CCG-204683
Raltegravir (MK-0518)	Pathway:Microbiology | Target:Integrase	Cc1nnc(o1)C(=O)NC(C)(C)c1nc(C(=O)NCc2ccc(F)cc2)c(O)c(=O)n1C	CCG-269170
Deferasirox (Exjade)	Pathway:Proteases | Target:P450 (e.g. CYP17)	OC(=O)c1ccc(cc1)-n1nc(nc1-c1ccccc1O)-c1ccccc1O	CCG-268337
Mirtazapine		CN1CCN2C(C1)c1ccccc1Cc1cccnc21	CCG-220556
INDOMETHACIN	antiinflammatory, antipyretic, analgesic	COc1ccc2n(C(=O)c3ccc(Cl)cc3)c(C)c(CC(O)=O)c2c1	CCG-40186
DICLAZURIL	coccidiostat	Clc1ccc(cc1)C(C#N)c1c(Cl)cc(cc1Cl)-n1ncc(=O)[nH]c1=O	CCG-213044
MESNA	mucolytic	[Na+].[O-]S(=O)(=O)CCS	CCG-40134
NIMESULIDE	antiinflammatory	CS(=O)(=O)Nc1ccc(cc1Oc1ccccc1)[N+]([O-])=O	CCG-39319
DYCLONINE HYDROCHLORIDE	anesthetic (topical)	Cl.CCCCOc1ccc(cc1)C(=O)CCN1CCCCC1	CCG-40231
CARNITINE (dl) HYDROCHLORIDE	antihyperlipoproteinemic, gastric/ pancreatic secretion stimulant	[Cl-].C[N+](C)(C)CC(O)CC(O)=O	CCG-213758
Cytidine	Pathway:Others | Target:Others	Nc1ccn([C@@H]2O[C@H](CO)[C@@H](O)[C@H]2O)c(=O)n1	CCG-266896
GOSSYPOL-ACETIC ACID COMPLEX	male contraceptive	CC(O)=O.CC(C)c1c(O)c(O)c(C=O)c2c(O)c(c(C)cc12)-c1c(C)cc2c(C(C)C)c(O)c(O)c(C=O)c2c1O	CCG-39212
TIOPRONIN	hepatoprotectant, mucolytic	CC(S)C(=O)NCC(O)=O	CCG-214007
INDOLE-3-CARBINOL	antineoplastic	OCc1c[nH]c2ccccc12	CCG-38786
Atorvastatin calcium (Lipitor)	Pathway:Metabolism | Target:HMG-CoA Reductase	[Ca++].CC(C)c1c(C(=O)Nc2ccccc2)c(c(-c2ccc(F)cc2)n1CC[C@@H](O)C[C@@H](O)CC([O-])=O)-c1ccccc1.CC(C)c1c(C(=O)Nc2ccccc2)c(c(-c2ccc(F)cc2)n1CC[C@@H](O)C[C@@H](O)CC([O-])=O)-c1ccccc1	CCG-270648
Matrine		[H][C@]12CCCN3CCC[C@]([H])([C@@]4([H])CCCC(=O)N4C1)[C@]23[H]	CCG-208589
Ivabradine HCl (Procoralan)	Pathway:Neuronal Signaling | Target:Adrenergic Receptor	Cl.COc1cc2C[C@H](CN(C)CCCN3CCc4cc(OC)c(OC)cc4CC3=O)c2cc1OC	CCG-269739
Neohesperidin	Pathway:Immunology & Inflammation | Target:ROS	COc1cc(O)cc(c1)[C@@H]1CC(=O)c2c(O)cc(O[C@@H]3O[C@H](CO)[C@@H](O)[C@H](O)[C@H]3O[C@@H]3O[C@@H](C)[C@H](O)[C@@H](O)[C@H]3O)cc2O1	CCG-270225
Temocapril HCl	Pathway:Endocrinology & Hormones | Target:RAAS	Cl.CCOC(=O)[C@H](CCc1ccccc1)N[C@H]1CS[C@@H](CN(CC(O)=O)C1=O)c1cccs1	CCG-269794
Parthenolide ((-)-Parthenolide)	Pathway:NF-?B | Target:HDAC,NF-?B,Mdm2,p53	CC1=CCC[C@@]2(C)O[C@H]2[C@H]2OC(=O)C(=C)[C@@H]2CC1	CCG-266943
Lapatinib	Pathway:Protein Tyrosine Kinase | Target:EGFR,HER2	CS(=O)(=O)CCNCc1ccc(o1)-c1ccc2ncnc(Nc3ccc(OCc4cccc(F)c4)c(Cl)c3)c2c1	CCG-270133
CPD000112560_RUTIN		C[C@@H]1O[C@@H](OC[C@H]2O[C@@H](Oc3c(oc4cc(O)cc(O)c4c3=O)-c3ccc(O)c(O)c3)[C@H](O)[C@@H](O)[C@@H]2O)[C@H](O)[C@H](O)[C@H]1O	CCG-100999
XYLOSE	diagnostic aid	OC[C@@H](O)[C@H](O)[C@@H](O)C=O	CCG-231055
Solanesol		CC(C)=CCC\C(C)=C\CC\C(C)=C\CC\C(C)=C\CC\C(C)=C\CC\C(C)=C\CC\C(C)=C\CC\C(C)=C\CC\C(C)=C\CO	CCG-208614
GSK1292263	Pathway:Endocrinology & Hormones | Target:GPR	CC(C)c1noc(n1)N1CCC(COc2ccc(nc2)-c2ccc(cc2)S(C)(=O)=O)CC1	CCG-269300
Ursolic acid (Malol)	Pathway:Others | Target:Others	[H][C@@]12[C@@H](C)[C@H](C)C[C@H](C1CC[C@]1(C)C2=CC[C@]2([H])[C@@]3(C)CC[C@H](O)C(C)(C)[C@]3([H])CC[C@@]12C)C(O)=O	CCG-269305
Almorexant HCl	Pathway:GPCR & G Protein | Target:OX Receptor	Cl.CNC(=O)[C@H](N1CCc2cc(OC)c(OC)cc2[C@@H]1CCc1ccc(cc1)C(F)(F)F)c1ccccc1	CCG-270000
Scopolamine N-butylbromide		[Br-].[H][C@]12O[C@@]1([H])[C@]1([H])C[C@@H](C[C@@]2([H])[N+]1(C)CCCC)OC(=O)[C@H](CO)c1ccccc1	CCG-208412
LX1606 hippurate	Pathway:Metabolism | Target:Hydroxylase	OC(=O)CNC(=O)c1ccccc1.CCOC(=O)[C@@H](N)Cc1ccc(cc1)-c1cc(O[C@H](c2ccc(Cl)cc2-n2ccc(C)n2)C(F)(F)F)nc(N)n1	CCG-270440
Lappaconite Hydrobromide	Pathway:Immunology & Inflammation | Target:Immunology & Inflammation related	Br.CCN1C[C@@]2(CC[C@H](OC)[C@@]34[C@@H]5C[C@H]6[C@H](OC)[C@]5(O)[C@](O)(C[C@@H]6OC)[C@@H](C[C@H]23)C14)OC(=O)c1ccccc1NC(C)=O	CCG-270343
SB-505124	Pathway:TGF-beta/Smad | Target:TGF-beta/Smad	Cc1cccc(n1)-c1[nH]c(nc1-c1ccc2OCOc2c1)C(C)(C)C	CCG-267861
Salidroside (Rhodioloside)	Pathway:Others | Target:Others	OC[C@H]1O[C@@H](OCCc2ccc(O)cc2)[C@H](O)[C@@H](O)[C@@H]1O	CCG-267467
Aliskiren Hemifumarate	Pathway:Endocrinology & Hormones | Target:RAAS	OC(=O)\C=C\C(O)=O.COCCCOc1cc(ccc1OC)C[C@@H](C[C@H](N)[C@@H](O)C[C@@H](C(C)C)C(=O)NCC(C)(C)C(N)=O)C(C)C.COCCCOc1cc(ccc1OC)C[C@@H](C[C@H](N)[C@@H](O)C[C@@H](C(C)C)C(=O)NCC(C)(C)C(N)=O)C(C)C	CCG-270658
Cephalomannine	Pathway:Others | Target:Others	C\C=C(/C)C(=O)N[C@H]([C@@H](O)C(=O)O[C@H]1C[C@@]2(O)[C@@H](OC(=O)c3ccccc3)[C@@]3([H])[C@@](C)([C@@H](O)C[C@H]4OC[C@@]34OC(=O)C)C(=O)[C@H](OC(=O)C)C(=C1C)C2(C)C)c1ccccc1	CCG-270516
DAPT (GSI-IX)	Gamma-secretase, Beta Amyloid	C[C@H](NC(=O)Cc1cc(F)cc(F)c1)C(=O)N[C@H](C(=O)OC(C)(C)C)c1ccccc1	CCG-264944
CPD000059060_IPRIFLAVONE		CC(C)Oc1ccc2c(c1)occ(-c1ccccc1)c2=O	CCG-100963
UK 383367	Pathway:Metabolism | Target:Procollagen C Proteinase	NC(=O)c1noc(n1)[C@H](CCCC1CCCCC1)CC(=O)NO	CCG-267751
LEVOSIMENDAN	vasodilator	C[C@@H]1CC(=O)NN=C1c1ccc(NN=C(C#N)C#N)cc1	CCG-213048
Esomeprazole sodium	Pathway:Transmembrane Transporters | Target:ATPase	COc1ccc2n([Na])c(nc2c1)[S@@](=O)Cc1ncc(C)c(OC)c1C	CCG-268253
BETHANECHOL CHLORIDE	cholinergic	[Cl-].CC(C[N+](C)(C)C)OC(N)=O	CCG-38936
CX-4945 (Silmitasertib)	PKC	OC(=O)c1ccc2c(c1)nc(Nc1cccc(Cl)c1)c1ccncc21	CCG-264955
FAMCICLOVIR	antiviral	CC(=O)OCC(CCn1cnc2cnc(N)nc12)COC(C)=O	CCG-39277
Amygdalin	Pathway:Others | Target:Others	OC[C@H]1O[C@@H](OC[C@H]2O[C@@H](O[C@@H](C#N)c3ccccc3)[C@H](O)[C@@H](O)[C@@H]2O)[C@H](O)[C@@H](O)[C@@H]1O	CCG-269308
MANIDIPINE HYDROCHLORIDE	antihypertensive	COC(=O)C1=C(C)NC(C)=C(C1c1cccc(c1)[N+]([O-])=O)C(=O)OCCN1CCN(CC1)C(c1ccccc1)c1ccccc1	CCG-213069
BAICALEIN	antiviral (HIV)	Oc1cc2oc(cc(=O)c2c(O)c1O)-c1ccccc1	CCG-38705
Novobiocin sodium salt		[Na+].CO[C@@H]1[C@@H](OC(N)=O)[C@@H](O)[C@H](Oc2ccc3c(O)c(NC(=O)c4ccc([O-])c(CC=C(C)C)c4)c(=O)oc3c2C)OC1(C)C	CCG-220834
(-)-Cinchonidine		[H][C@@]1(CN2CCC1C[C@@]2([H])[C@H](O)c1ccnc2ccccc12)C=C	CCG-208464
Quinine hydrochloride dihydrate	Pathway:Transmembrane Transporters | Target:Potassium Channel	O.O.Cl.[H][C@@]12CCN(C[C@@H]1C=C)[C@@]([H])(C2)[C@H](O)c1ccnc2ccc(OC)cc12	CCG-268615
	Androgen antagonist; synthetic steroid	[H][C@@]12CC[C@](OC(C)=O)(C(C)=O)[C@@]1(C)CC[C@@]1([H])[C@@]2([H])C=C(Cl)C2=CC(=O)[C@@H]3C[C@@H]3[C@]12C	CCG-204396
NSC 408120	antibacterial, antineoplastic, cathartic, tyrosine kinase inhibitor	Cc1cc(O)c2C(=O)c3c(O)cc(O)cc3C(=O)c2c1	CCG-35263
ORPHENADRINE CITRATE	muscle relaxant (skeletal), antihistaminic	OC(=O)CC(O)(CC(O)=O)C(O)=O.CN(C)CCOC(c1ccccc1)c1ccccc1C	CCG-40242
N-(1H-indol-3-ylmethyl)-N,N-dimethylamine		CN(C)Cc1c[nH]c2ccccc12	CCG-46378
Balofloxacin	Pathway:DNA Damage | Target:Topoisomerase	CNC1CCCN(C1)c1c(F)cc2c(c1OC)n(cc(C(O)=O)c2=O)C1CC1	CCG-268516
N043-0002		Oc1ccc(cc1)-c1oc2cc(O)cc(O)c2c(=O)c1O	CCG-202823
CPD000058961_FAMOTIDINE		NC(=N)Nc1nc(CSCCC(=N)NS(N)(=O)=O)cs1	CCG-100767
Methyl-Hesperidin	Pathway:Others | Target:Others	COc1ccc(cc1O)[C@@H]1CC(=O)c2c(OC)cc(O[C@@H]3O[C@H](CO[C@@H]4O[C@@H](C)[C@H](O)[C@@H](O)[C@H]4O)[C@@H](O)[C@H](O)[C@H]3O)cc2O1	CCG-270270
RIVASTIGMINE TARTRATE	acetylcholinesterase inhibitor	O[C@H]([C@@H](O)C(O)=O)C(O)=O.CCN(C)C(=O)Oc1cccc(c1)[C@H](C)N(C)C	CCG-213410
NOBILETIN		COc1ccc(cc1OC)-c1cc(=O)c2c(OC)c(OC)c(OC)c(OC)c2o1	CCG-38781
Gabexate mesilate		CS(O)(=O)=O.CCOC(=O)c1ccc(OC(=O)CCCCCNC(N)=N)cc1	CCG-221008
PHLORETIN		Oc1ccc(CCC(=O)c2c(O)cc(O)cc2O)cc1	CCG-38573
Cisatracurium besylate		[O-]S(=O)(=O)c1ccccc1.[O-]S(=O)(=O)c1ccccc1.COc1ccc(C[C@@H]2c3cc(OC)c(OC)cc3CC[N@+]2(C)CCC(=O)OCCCCCOC(=O)CC[N@@+]2(C)CCc3cc(OC)c(OC)cc3[C@H]2Cc2ccc(OC)c(OC)c2)cc1OC	CCG-221271
SALICIN	analgesic, antipyretic	OC[C@H]1O[C@@H](Oc2ccccc2CO)[C@H](O)[C@@H](O)[C@@H]1O	CCG-40332
CPD000059128_MESTRANOL		COc1ccc2[C@H]3CC[C@@]4(C)[C@@H](CC[C@@]4(O)C#C)[C@@H]3CCc2c1	CCG-101067
	alpha-Adrenoceptor agonist; vasoconstrictor	CNCC(O)c1ccc(O)cc1	CCG-205162
LDE225 (NVP-LDE225,Erismodegib)	Smoothened	C[C@H]1CN(C[C@@H](C)O1)c1ccc(NC(=O)c2cccc(c2C)-c2ccc(OC(F)(F)F)cc2)cn1	CCG-264935
Vannilylacetone		COc1cc(CCC(C)=O)ccc1O	CCG-208511
RAF265 (CHIR-265)	Raf	Cn1c(Nc2ccc(cc2)C(F)(F)F)nc2cc(Oc3ccnc(c3)-c3ncc([nH]3)C(F)(F)F)ccc12	CCG-264703
Dioscin (Collettiside III)	Pathway:Others | Target:Others	[H][C@]12C[C@@]3([H])[C@]4([H])CC=C5C[C@H](CC[C@]5(C)[C@@]4([H])CC[C@]3(C)[C@@]1([H])[C@H](C)[C@@]1(CC[C@@H](C)CO1)O2)O[C@]1([H])O[C@H](CO)[C@@H](O[C@]2([H])O[C@@H](C)[C@H](O)[C@@H](O)[C@H]2O)[C@H](O)[C@H]1O[C@]1([H])O[C@@H](C)[C@H](O)[C@@H](O)[C@H]1O	CCG-270544
3,4-Dihydroxybenzaldehyde	Pathway:Others | Target:Others	Oc1ccc(C=O)cc1O	CCG-266142
LEVOCARNITINE	cofactor for fatty acid metabolism, replenisher in arterial disease	C[N+](C)(C)C[C@H](O)CC([O-])=O	CCG-213241
Avasimibe (CI-1011)	Pathway:Metabolism | Target:P450 (e.g. CYP17)	CC(C)c1cc(C(C)C)c(CC(=O)NS(=O)(=O)Oc2c(cccc2C(C)C)C(C)C)c(c1)C(C)C	CCG-269706
PALMATINE CHLORIDE	antibacterial, uterine contractant	[Cl-].COc1ccc2cc3-c4cc(OC)c(OC)cc4CC[n+]3cc2c1OC	CCG-38528
Raf265 derivative	Pathway:MAPK | Target:Raf	FC(F)(F)c1cnc([nH]1)-c1cc(Oc2ccc3[nH]c(Nc4ccc(cc4)C(F)(F)F)nc3c2)ccn1	CCG-269721
10-DAB (10-Deacetylbaccatin)	Pathway:Others | Target:Others	[H][C@@]12C[C@H](O)[C@@]3(C)C(=O)[C@H](O)C4=C(C)[C@@H](O)C[C@@](O)([C@@H](OC(=O)c5ccccc5)[C@]3([H])[C@@]1(CO2)OC(C)=O)C4(C)C	CCG-269977
Mubritinib (TAK 165)	Pathway:Protein Tyrosine Kinase | Target:HER2	FC(F)(F)c1ccc(\C=C\c2nc(COc3ccc(CCCCn4ccnn4)cc3)co2)cc1	CCG-269433
10-HYDROXYCAMTOTHECIN	antineoplastic	CC[C@@]1(O)C(=O)OCc2c1cc1-c3nc4ccc(O)cc4cc3Cn1c2=O	CCG-38770
TAME	APC	COC(=O)[C@H](CCCNC(N)=N)NS(=O)(=O)c1ccc(C)cc1	CCG-264948
Gambogic Acid	Pathway:Apoptosis | Target:Bcl-2,Caspase	CC(C)=CCC[C@]1(C)C=Cc2c(O)c3C(=O)C4=C[C@@H]5C[C@H]6C(C)(C)O[C@@](C\C=C(\C)C(O)=O)(C5=O)[C@@]46Oc3c(CC=C(C)C)c2O1	CCG-270284
Volasertib (BI 6727)	PLK	CC[C@H]1N(C(C)C)c2nc(Nc3ccc(cc3OC)C(=O)N[C@H]3CC[C@@H](CC3)N3CCN(CC4CC4)CC3)ncc2N(C)C1=O	CCG-264952
Chlorpromazine hydrochloride		Cl.CN(C)CCCN1c2ccccc2Sc2ccc(Cl)cc12	CCG-220064
EPIGALLOCATECHIN-3-MONOGALLATE		Oc1cc(O)c2C[C@@H](OC(=O)c3cc(O)c(O)c(O)c3)[C@H](Oc2c1)c1cc(O)c(O)c(O)c1	CCG-38378
FENBENDAZOLE	anthelmintic	COC(=O)Nc1nc2ccc(Sc3ccccc3)cc2[nH]1	CCG-39631
Andrographolide	Pathway:NF-?B | Target:NF-?B	[H][C@]12CCC(=C)[C@@H](C\C=C3/C(O)COC3=O)[C@]1(C)CC[C@@H](O)[C@@]2(C)CO	CCG-268034
Manidipine dihydrochloride (CV-4093)	Pathway:Transmembrane Transporters | Target:Calcium Channel	Cl.Cl.COC(=O)C1=C(C)NC(C)=C(C1c1cccc(c1)[N+]([O-])=O)C(=O)OCCN1CCN(CC1)C(c1ccccc1)c1ccccc1	CCG-270371
Baicalin	Pathway:Neuronal Signaling | Target:GABA Receptor	O[C@H]1[C@@H](Oc2cc3oc(cc(=O)c3c(O)c2O)-c2ccccc2)O[C@@H]([C@@H](O)[C@@H]1O)C(O)=O	CCG-269190
CPD000466345_OLANZAPINE		CN1CCN(CC1)C1=Nc2ccccc2Nc2sc(C)cc12	CCG-100922
	Pathway:Angiogenesis | Target:Others	[H][C@@]1(CN2CCC1C[C@]2([H])[C@@H](O)c1ccnc2ccccc12)C=C	CCG-267415
RACECADOTRIL	antidiarrheal	CC(=O)SCC(Cc1ccccc1)C(=O)NCC(=O)OCc1ccccc1	CCG-213824
MEMANTINE HYDROCHLORIDE	muscle relaxant (skeletal)	Cl.CC12CC3CC(C)(C1)CC(N)(C3)C2	CCG-39018
18-I?-Glycyrrhetinic acid		[H][C@@]12C[C@](C)(CC[C@]1(C)CC[C@]1(C)C2=CC(=O)[C@]2([H])[C@@]3(C)CC[C@H](O)C(C)(C)[C@]3([H])CC[C@@]12C)C(O)=O	CCG-208506
Gimeracil	Pathway:Metabolism | Target:Dehydrogenase	Oc1cc(=O)[nH]cc1Cl	CCG-266172
Gynostemma Extract	Pathway:Others | Target:Others	[H][C@@]12[C@H](CC[C@@]1(C)[C@]1(C)CC[C@@]3([H])C(C)(C)[C@H](CC[C@]3(C)[C@@]1([H])C[C@H]2O)O[C@@H]1O[C@H](CO)[C@@H](O)[C@H](O)[C@H]1O)[C@](C)(CCC=C(C)C)O[C@@H]1O[C@H](CO[C@@H]2OC[C@@H](O)[C@H](O)[C@H]2O)[C@@H](O)[C@H](O)[C@H]1O	CCG-270573
Lafutidine	Pathway:Neuronal Signaling | Target:Histamine Receptor	O=C(CS(=O)Cc1ccco1)NC\C=C/COc1cc(CN2CCCCC2)ccn1	CCG-269024
Kinetin		C(Nc1ncnc2nc[nH]c12)c1ccco1	CCG-208509
Moexipril HCl	Pathway:Endocrinology & Hormones | Target:RAAS	Cl.CCOC(=O)[C@H](CCc1ccccc1)N[C@@H](C)C(=O)N1Cc2cc(OC)c(OC)cc2C[C@H]1C(O)=O	CCG-269939
Morin hydrate (Aurantica)	Pathway:Others | Target:Others	O.Oc1ccc(c(O)c1)-c1oc2cc(O)cc(O)c2c(=O)c1O	CCG-267700
Dexmedetomidine HCl (Precedex)	Pathway:Neuronal Signaling | Target:Adrenergic Receptor	Cl.C[C@H](c1cnc[nH]1)c1cccc(C)c1C	CCG-266849
Oleanolic Acid (Caryophyllin)	Pathway:Microbiology | Target:Anti-infection	[H][C@@]12CC(C)(C)C[C@H](C1CC[C@]1(C)C2=CC[C@]2([H])[C@@]3(C)CC[C@H](O)C(C)(C)[C@]3([H])CC[C@@]12C)C(O)=O	CCG-269304
Rasagiline mesylate	Pathway:Metabolism | Target:MAO	CS(O)(=O)=O.C#CCN[C@@H]1CCc2ccccc12	CCG-267122
PHLORIDZIN	induces experimental glucosuria, antifeedant	OC[C@H]1O[C@@H](Oc2cc(O)cc(O)c2C(=O)CCc2ccc(O)cc2)[C@H](O)[C@@H](O)[C@@H]1O	CCG-38341
Dronedarone HCl (Multaq)	Pathway:Transmembrane Transporters | Target:Potassium Channel,Sodium Channel,Calcium Channel	Cl.CCCCN(CCCC)CCCOc1ccc(cc1)C(=O)c1c(CCCC)oc2ccc(NS(C)(=O)=O)cc12	CCG-270168
Sclareol	Pathway:Others | Target:Others	CC(O)(CC[C@H]1[C@](C)(O)CCC2C(C)(C)CCC[C@]12C)C=C	CCG-267566
	alpha1 Adrenoceptor antagonist; antihypertensive	COc1ccccc1N1CCN(CC(O)COc2cccc3ccccc23)CC1	CCG-205022
TANGERITIN		COc1ccc(cc1)-c1cc(=O)c2c(OC)c(OC)c(OC)c(OC)c2o1	CCG-38782
CGS 21680 HCl	Pathway:GPCR & G Protein | Target:Adenosine Receptor	Cl.CCNC(=O)[C@H]1O[C@H]([C@H](O)[C@@H]1O)n1cnc2c(N)nc(NCCc3ccc(CCC(O)=O)cc3)nc12	CCG-269942
XANTHONE		O=c1c2ccccc2oc2ccccc12	CCG-38356
AZD1480	Pathway:JAK/STAT | Target:JAK	C[C@H](Nc1ncc(Cl)c(Nc2cc(C)[nH]n2)n1)c1ncc(F)cn1	CCG-268021
DIOSMETIN		COc1ccc(cc1O)-c1cc(=O)c2c(O)cc(O)cc2o1	CCG-38758
AG-14361	PARP	CN(C)Cc1ccc(cc1)-c1nc2cccc3C(=O)NCCn1c23	CCG-264937
Naringin Dihydrochalcone (Naringin DC)	Pathway:Metabolism | Target:P450 (e.g. CYP17)	[H][C@@]1(O[C@@H]2[C@@H](O)[C@H](O)[C@@H](CO)O[C@H]2Oc2cc(O)c(C(=O)CCc3ccc(O)cc3)c(O)c2)O[C@@H](C)[C@H](O)[C@@H](O)[C@H]1O	CCG-270138
sapitinib	EGFR/Erb	CNC(=O)CN1CCC(CC1)Oc1cc2c(Nc3cccc(Cl)c3F)ncnc2cc1OC	CCG-264744
Dihydromyricetin (Ampeloptin)	Pathway:Neuronal Signaling | Target:GABA Receptor,ROS	O[C@@H]1[C@H](Oc2cc(O)cc(O)c2C1=O)c1cc(O)c(O)c(O)c1	CCG-267699
BMS-794833	c-Met, VEGFR	Nc1nccc(Oc2ccc(NC(=O)c3c[nH]cc(-c4ccc(F)cc4)c3=O)cc2F)c1Cl	CCG-264942
Paeoniflorin	Pathway:Others | Target:Others	[H][C@@]12C[C@@]3(O[C@@H]4O[C@H](CO)[C@@H](O)[C@H](O)[C@H]4O)[C@]1(COC(=O)c1ccccc1)[C@@]1([H])O[C@]2(O)C[C@]3(C)O1	CCG-269549
Irinotecan hydrochloride trihydrate		O.O.O.Cl.CCc1c2Cn3c(cc4c(COC(=O)[C@]4(O)CC)c3=O)-c2nc2ccc(OC(=O)N3CCC(CC3)N3CCCCC3)cc12	CCG-220690
Apocynin (Acetovanillone)	Pathway:Others | Target:NADPH-oxidase	COc1cc(ccc1O)C(C)=O	CCG-266327
CAL-101 (Idelalisib, GS-1101)	PI3K	CC[C@H](Nc1ncnc2[nH]cnc12)c1nc2cccc(F)c2c(=O)n1-c1ccccc1	CCG-264949
Forskolin	Pathway:GPCR & G Protein | Target:cAMP	[H][C@@]12[C@H](O)[C@H](OC(C)=O)[C@@]3(C)O[C@](C)(CC(=O)[C@]3(O)[C@@]1(C)[C@@H](O)CCC2(C)C)C=C	CCG-268774
Palomid 529	Pathway:PI3K/Akt/mTOR | Target:mTOR	COc1ccc(COc2cc3oc(=O)c4cc(ccc4c3cc2OC)C(C)O)cc1	CCG-268719
Clindamycin HCl	Pathway:Microbiology | Target:Anti-infection	Cl.CCC[C@@H]1C[C@H](N(C)C1)C(=O)N[C@H]([C@H](C)Cl)[C@H]1O[C@H](SC)[C@H](O)[C@@H](O)[C@H]1O	CCG-269349
Usnic acid	LRP5/6 Unknown	CC(=O)C1=C(O)[C@]2(C)C(Oc3c2c(O)c(C)c(O)c3C(C)=O)=CC1=O	CCG-208150
Fluocinolone acetonide		[H][C@@]12C[C@H]3OC(C)(C)O[C@@]3(C(=O)CO)[C@@]1(C)C[C@H](O)[C@@]1(F)[C@@]2([H])C[C@H](F)C2=CC(=O)C=C[C@]12C	CCG-221165
Apigenin	CK-II; antispasmodic, antineoplastic, topoisomerase I inhibitor	Oc1ccc(cc1)-c1cc(=O)c2c(O)cc(O)cc2o1	CCG-40061
	Phosphodiesterase III inhibitor	Cc1[nH]c(=O)c(cc1-c1ccncc1)C#N	CCG-204822
Bergenin		[H][C@]1(CO)O[C@@]2([H])c3c(O)c(OC)c(O)cc3C(=O)O[C@]2([H])[C@@]([H])(O)[C@]1([H])O	CCG-208553
CPD000469220_OLOPATADINE HCl		Cl.CN(C)CC\C=C1\c2ccccc2COc2ccc(CC(O)=O)cc12	CCG-101141
COLCHICINE	antimitotic, antigout agent	COc1cc2CC[C@H](NC(C)=O)c3cc(=O)c(OC)ccc3-c2c(OC)c1OC	CCG-39910
RIBAVIRIN	antiviral	NC(=O)c1ncn(n1)[C@@H]1O[C@H](CO)[C@@H](O)[C@H]1O	CCG-38985
CPD000058431_CYPROHEPTADINE HYDROCHLORIDE		Cl.CN1CCC(CC1)=C1c2ccccc2C=Cc2ccccc12	CCG-101144
NSC 407010		Oc1ccc2c(c1)oc(-c1ccc(O)c(O)c1)c(O)c2=O	CCG-35267
CYCLOPHOSPHAMIDE HYDRATE	antineoplastic, alkylating agent	O.ClCCN(CCCl)P1(=O)NCCCO1	CCG-40013
HESPERETIN		COc1ccc(cc1O)[C@@H]1CC(=O)c2c(O)cc(O)cc2O1	CCG-38441
	Selective alpha2A adrenoreceptor agonist; imidazoline binding site agonist; antihypertensive	COc1nc(C)nc(Cl)c1NC1=NCCN1	CCG-204838
L (+)-Rhamnose Monohydrate	Pathway:Others | Target:Others	O.C[C@@H]1OC(O)[C@H](O)[C@H](O)[C@H]1O	CCG-266443
Clevidipine Butyrate	Pathway:Transmembrane Transporters | Target:Calcium Channel	CCCC(=O)OCOC(=O)C1=C(C)NC(C)=C(C1c1cccc(Cl)c1Cl)C(=O)OC	CCG-269294
	Casein Kinase II inhibitor	Oc1cc(O)c2c(c1)oc(-c1cc(O)c(O)c(O)c1)c(O)c2=O	CCG-204825
	Selective beta1 adrenoceptor antagonist	CC(C)NCC(O)COc1ccc(CCOCC2CC2)cc1	CCG-204288
Oridonin (Isodonol)	Pathway:Others | Target:Others	[H][C@@]12CCC3[C@@]([C@@H]1O)(C(=O)C2=C)[C@]1(O)OC[C@]32[C@@H](O)CCC(C)(C)[C@@]2([H])[C@@H]1O	CCG-268217
Naltrexone HCl	Pathway:Neuronal Signaling | Target:Opioid Receptor	Cl.Oc1ccc2C[C@H]3N(CC4CC4)CC[C@@]45[C@@H](Oc1c24)C(=O)CC[C@@]35O	CCG-268383
PIPERINE	analeptic, antibacterial	O=C(\C=C\C=C\c1ccc2OCOc2c1)N1CCCCC1	CCG-39991
Conivaptan HCl (Vaprisol)	Pathway:GPCR & G Protein | Target:Vasopressin Receptor	Cl.Cc1nc2CCN(C(=O)c3ccc(NC(=O)c4ccccc4-c4ccccc4)cc3)c3ccccc3-c2[nH]1	CCG-269940
(3aR)-(+)-Sclaerolide		[H][C@@]12CC[C@@]3(C)OC(=O)C[C@@H]3[C@@]1(C)CCCC2(C)C	CCG-208493
S-(+)-Rolipram	Pathway:Metabolism | Target:PDE	COc1ccc(cc1OC1CCCC1)[C@H]1CNC(=O)C1	CCG-267201
Tanshinone I	Pathway:Metabolism | Target:Phospholipase (e.g. PLA)	Cc1coc-2c1C(=O)C(=O)c1c-2ccc2c(C)cccc12	CCG-267206
BIBR-1048 (Dabigatran)	Pathway:Others | Target:Thrombin	CCCCCCOC(=O)\N=C(\N)c1ccc(NCc2nc3cc(ccc3n2C)C(=O)N(CCC(=O)OCC)c2ccccn2)cc1	CCG-270280
YohimbineA?HCl		Cl.[H][C@@]12CC[C@H](O)[C@H](C(=O)OC)[C@@]1([H])C[C@]1([H])N(CCc3c1[nH]c1ccccc31)C2	CCG-208327
PF-4708671	PF-4708671 is a selective p70 ribosomal S6 kinase (S6K1) inhibitor.	CCc1cncnc1N1CCN(Cc2nc3cc(ccc3[nH]2)C(F)(F)F)CC1	CCG-222583
D-Mannitol (Osmitrol)	Pathway:Others | Target:Others	OC[C@@H](O)[C@@H](O)[C@H](O)[C@H](O)CO	CCG-266445
Gandotinib (LY2784544)	Pathway:JAK/STAT | Target:JAK	Cc1cc(Nc2cc(CN3CCOCC3)c3nc(C)c(Cc4ccc(Cl)cc4F)n3n2)[nH]n1	CCG-269448
CPD000466371_PICEID		OC[C@H]1O[C@@H](Oc2cc(O)cc(\C=C\c3ccc(O)cc3)c2)[C@H](O)[C@@H](O)[C@@H]1O	CCG-100895
GSK461364	PLK	C[C@@H](Oc1cc(sc1C(N)=O)-n1cnc2ccc(CN3CCN(C)CC3)cc12)c1ccccc1C(F)(F)F	CCG-264940
Sodium Danshensu	Pathway:Metabolism | Target:P450 (e.g. CYP17)	[Na+].OC(Cc1ccc(O)c(O)c1)C([O-])=O	CCG-266719
NVP-BHG712	Pathway:Protein Tyrosine Kinase | Target:Bcr-Abl,Ephrin receptor,Raf,Src	Cc1ccc(cc1Nc1nc(nc2n(C)ncc12)-c1cccnc1)C(=O)Nc1cccc(c1)C(F)(F)F	CCG-269716
Geniposide	Pathway:Others | Target:Others	[H][C@]12CC=C(CO)[C@@]1([H])[C@H](O[C@@H]1O[C@H](CO)[C@@H](O)[C@H](O)[C@H]1O)OC=C2C(=O)OC	CCG-268498
Torkinib (PP242)	Pathway:PI3K/Akt/mTOR | Target:Autophagy,mTOR	CC(C)n1nc(-c2cc3cc(O)ccc3[nH]2)c2c(N)ncnc12	CCG-267563
Rotundine	Pathway:Neuronal Signaling | Target:Dopamine Receptor	[H][C@@]12Cc3ccc(OC)c(OC)c3CN1CCc1cc(OC)c(OC)cc21	CCG-268100
PIK-294	Pathway:PI3K/Akt/mTOR | Target:PI3K	Cc1ccccc1-n1c(Cn2nc(-c3cccc(O)c3)c3c(N)ncnc23)nc2cccc(C)c2c1=O	CCG-269607
Equol	Pathway:Endocrinology & Hormones | Target:Estrogen/progestogen Receptor	Oc1ccc(cc1)[C@H]1COc2cc(O)ccc2C1	CCG-266891
Tubacin	Pathway:Cytoskeletal Signaling | Target:HDAC	OCc1ccc(cc1)[C@@H]1C[C@H](CSc2nc(c(o2)-c2ccccc2)-c2ccccc2)O[C@@H](O1)c1ccc(NC(=O)CCCCCCC(=O)NO)cc1	CCG-270408
CPD000466276_1H-Imidazol-2-amine, N-(2,6-dichlorophenyl)-4,5-dihydro- [CAS]		Cl.Clc1cccc(Cl)c1NC1=NCCN1	CCG-101051
4123-0311		OC(=O)CCCc1c[nH]c2ccccc12	CCG-110315
GALLAMINE	muscle relaxant (skeletal)	[I-].[I-].[I-].CC[N+](CC)(CC)CCOc1cccc(OCC[N+](CC)(CC)CC)c1OCC[N+](CC)(CC)CC	CCG-40105
ARBUTIN		OC[C@H]1O[C@@H](Oc2ccc(O)cc2)[C@H](O)[C@@H](O)[C@@H]1O	CCG-38565
MITOXANTHRONE HYDROCHLORIDE	antineoplastic	Cl.Cl.OCCNCCNc1ccc(NCCNCCO)c2C(=O)c3c(O)ccc(O)c3C(=O)c12	CCG-39938
BERBERINE CHLORIDE	antiarrhythmic, alpha2 agonist, cholinesterase, anticonvulsant, antiinflammatory, antibacterial, antifungal, antitrypanosomal, antineoplastic, immunostimulant; LD50(mouse) 329 mg/kg po	[Cl-].COc1ccc2cc3-c4cc5OCOc5cc4CC[n+]3cc2c1OC	CCG-39622
Ozagrel	Pathway:Metabolism | Target:P450 (e.g. CYP17)	OC(=O)\C=C\c1ccc(Cn2ccnc2)cc1	CCG-266782
Cryptotanshinone		C[C@H]1COC2=C1C(=O)C(=O)c1c3CCCC(C)(C)c3ccc21	CCG-208561
Rosiglitazone maleate	PPARI? Agonist / Inhibition of I?-catenin	OC(=O)\C=C/C(O)=O.CN(CCOc1ccc(CC2SC(=O)NC2=O)cc1)c1ccccn1	CCG-208126
	DNA synthesis inhibitor; antiproliferative	C[C@H]1O[C@H]([C@H](O)[C@@H]1O)n1cc(F)c(=O)[nH]c1=O	CCG-204627
FORMONONETIN	phytoestrogen	COc1ccc(cc1)-c1coc2cc(O)ccc2c1=O	CCG-38727
TOLNAFTATE	antifungal	CN(C(=S)Oc1ccc2ccccc2c1)c1cccc(C)c1	CCG-212827
Hesperidine		COc1ccc(cc1O)[C@@H]1CC(=O)c2c(O)cc(O[C@@H]3O[C@H](CO[C@@H]4O[C@@H](C)[C@H](O)[C@@H](O)[C@H]4O)[C@@H](O)[C@H](O)[C@H]3O)cc2O1	CCG-208580
CPD000469164_OZAGREL HCl		Cl.OC(=O)\C=C\c1ccc(Cn2ccnc2)cc1	CCG-100969
Lappaconitine	Pathway:Transmembrane Transporters | Target:Sodium Channel	[H][C@]12C[C@]3([H])[C@](O)([C@H]1OC)[C@](O)(C[C@@H]2OC)[C@]1([H])C[C@@]2([H])[C@]33C1N(CC)C[C@]2(CC[C@@H]3OC)OC(=O)c1ccccc1NC(C)=O	CCG-270145
Brassinolide	Pathway:Others | Target:Others	[H][C@@]1(CC[C@@]2([H])[C@]3([H])COC(=O)[C@@]4([H])C[C@H](O)[C@H](O)C[C@]4(C)[C@@]3([H])CC[C@]12C)[C@H](C)[C@@H](O)[C@H](O)[C@@H](C)C(C)C	CCG-269555
Myricitrin		C[C@@H]1O[C@@H](Oc2c(oc3cc(O)cc(O)c3c2=O)-c2cc(O)c(O)c(O)c2)[C@H](O)[C@H](O)[C@H]1O	CCG-208406
Detomidine HCl	Pathway:Neuronal Signaling | Target:Adrenergic Receptor	Cl.Cc1cccc(Cc2c[nH]cn2)c1C	CCG-266742
OROTIC ACID	hepatoprotectant, uricosuric agent	OC(=O)c1cc(=O)[nH]c(=O)[nH]1	CCG-213952
CPD000466366_LEVOSULPIRIDE		CCN1CCC[C@H]1CNC(=O)c1cc(ccc1OC)S(N)(=O)=O	CCG-100847
Puerarin (Kakonein)	Pathway:Neuronal Signaling | Target:5-HT Receptor	OC[C@H]1O[C@@H](Oc2c(O)ccc3c2occ(-c2ccc(O)cc2)c3=O)[C@H](O)[C@@H](O)[C@@H]1O	CCG-269037
Ibutilide fumarate		OC(=O)\C=C\C(O)=O.CCCCCCCN(CC)CCCC(O)c1ccc(NS(C)(=O)=O)cc1.CCCCCCCN(CC)CCCC(O)c1ccc(NS(C)(=O)=O)cc1	CCG-220685
Shikimic acid (Shikimate)	Pathway:Others | Target:Others	O[C@@H]1CC(=CC(O)C1O)C(O)=O	CCG-266383
Bazedoxifene HCl	ER Modulator	Cl.Cc1c(-c2ccc(O)cc2)n(Cc2ccc(OCCN3CCCCCC3)cc2)c2ccc(O)cc12	CCG-264738
Tanshinone IIA		Cc1coc-2c1C(=O)C(=O)c1c3CCCC(C)(C)c3ccc-21	CCG-207955
LY2608204	Pathway:Others | Target:Others	O=C(Nc1ncc(SCCN2CCCC2)s1)[C@@]1(C[C@H]1C1CCCCC1)c1ccc(cc1)S(=O)(=O)C1CC1	CCG-270044
		NC(Cc1c[nH]c2ccc(O)cc12)C(O)=O	CCG-235444
Bazedoxifene Acetate	Pathway:Endocrinology & Hormones | Target:Estrogen/progestogen Receptor	CC(O)=O.Cc1c(-c2ccc(O)cc2)n(Cc2ccc(OCCN3CCCCCC3)cc2)c2ccc(O)cc12	CCG-269916
Gastrodin (Gastrodine)	Pathway:Immunology & Inflammation | Target:Immunology & Inflammation related	OC[C@H]1O[C@@H](Oc2ccc(CO)cc2)[C@H](O)[C@@H](O)[C@@H]1O	CCG-267336
MLN2238	Proteasome	CC(C)C[C@H](NC(=O)CNC(=O)c1cc(Cl)ccc1Cl)B(O)O	CCG-264938
Quercetin dihydrate	PI 3-K; capillary protectant, antioxidant. antineoplastic, anti-HIV; LD50(mouse) 159 mg/kg po	Oc1cc(O)c2c(c1)oc(-c1ccc(O)c(O)c1)c(O)c2=O	CCG-40054
R406	Pathway:Angiogenesis | Target:FLT3,Syk	OS(=O)(=O)c1ccccc1.COc1cc(Nc2ncc(F)c(Nc3ccc4OC(C)(C)C(=O)Nc4n3)n2)cc(OC)c1OC	CCG-270282
ISOLIQUIRITIGENIN	aldose reductase inhibitor, antineoplastic, antiinflammatory	Oc1ccc(\C=C\C(=O)c2ccc(O)cc2O)cc1	CCG-40334
OSI-420 (Desmethyl Erlotinib)	Pathway:Protein Tyrosine Kinase | Target:EGFR	Cl.COCCOc1cc2ncnc(Nc3cccc(c3)C#C)c2cc1OCCO	CCG-268834
Genipin	Stimulates insulin secretion in UCP2-dependent manner (Uncoupling protein 2). Genipin is a protein, collagen, gelatin, and chitosan cross-linker.	[H][C@]12CC=C(CO)[C@@]1([H])[C@H](O)OC=C2C(=O)OC	CCG-221820
CYT387	JAK	O=C(NCC#N)c1ccc(cc1)-c1ccnc(Nc2ccc(cc2)N2CCOCC2)n1	CCG-264946
Synephrine HCl	Pathway:Neuronal Signaling | Target:Adrenergic Receptor	Cl.CNCC(O)c1ccc(O)cc1	CCG-266604
Belnacasan (VX-765)	Pathway:Apoptosis | Target:Caspase	CCO[C@@H]1OC(=O)C[C@@H]1NC(=O)[C@@H]1CCCN1C(=O)[C@@H](NC(=O)c1ccc(N)c(Cl)c1)C(C)(C)C	CCG-269769
AMANTADINE HYDROCHLORIDE	antiviral, antiparkinsonian; treatment of drug-induced extrapyrimidal reactions	Cl.NC12CC3CC(CC(C3)C1)C2	CCG-38899
Fesoterodine Fumarate	Pathway:Neuronal Signaling | Target:AChR	OC(=O)\C=C\C(O)=O.OCc1ccc(OC(=O)C(C)C)c(c1)[C@H](CCN(C(C)C)C(C)C)c1ccccc1	CCG-269901
CLOZAPINE	antipsychotic	CN1CCN(CC1)C1=Nc2cc(Cl)ccc2Nc2ccccc12	CCG-39881
4'-Demethylpipodophyllotoxin		[H][C@]12COC(=O)[C@]1([H])[C@H](c1cc(OC)c(O)c(OC)c1)c1cc3OCOc3cc1[C@H]2O	CCG-208563
Hexestrol (Bibenzyl)	Pathway:Endocrinology & Hormones | Target:Estrogen/progestogen Receptor	CC[C@@H]([C@@H](CC)c1ccc(O)cc1)c1ccc(O)cc1	CCG-267166
Artemether	Pathway:Microbiology | Target:Anti-infection	[H][C@@]12CC[C@@H](C)[C@]3([H])CC[C@]4(C)OO[C@@]13[C@]([H])(O[C@H](OC)[C@@H]2C)O4	CCG-267451
MOROXYDINE HYDROCHLORIDE	antiviral	Cl.NC(=N)NC(=N)N1CCOCC1	CCG-213951
Bilobalide	Pathway:Others | Target:Others	[H][C@]12C[C@@](O)(C(C)(C)C)C34[C@@H](O)C(=O)O[C@@]3([H])OC(=O)[C@]14CC(=O)O2	CCG-267762
Pancuronium bromide		[Br-].[Br-].[H][C@@]12C[C@@H]([C@H](OC(C)=O)[C@@]1(C)CC[C@@]1([H])[C@@]2([H])CC[C@@]2([H])C[C@H](OC(C)=O)[C@H](C[C@]12C)[N+]1(C)CCCCC1)[N+]1(C)CCCCC1	CCG-221034
Cyclosporin A	Others	CC[C@@H]1NC(=O)[C@H]([C@H](O)[C@H](C)C\C=C\C)N(C)C(=O)C(C(C)C)N(C)C(=O)[C@H](CC(C)C)N(C)C(=O)[C@H](CC(C)C)N(C)C(=O)[C@@H](C)NC(=O)[C@H](C)NC(=O)[C@H](CC(C)C)N(C)C(=O)[C@H](C(C)C)NC(=O)[C@H](CC(C)C)N(C)C(=O)CN(C)C1=O	CCG-264957
Roxithromycin (Roxl-150)	Pathway:Microbiology | Target:Anti-infection	CC[C@H]1OC(=O)[C@H](C)[C@@H](O[C@@H]2O[C@@H](C)[C@H](O)[C@](C)(OC)C2)[C@H](C)[C@@H](O[C@@H]2O[C@H](C)C[C@H](N(C)C)[C@H]2O)[C@](C)(O)C[C@@H](C)\C(=N\OCOCCOC)[C@H](C)[C@@H](O)[C@@]1(O)C	CCG-270520
PIOGLITAZONE HYDROCHLORIDE	antidiabetic	Cl.CCc1ccc(CCOc2ccc(CC3SC(=O)NC3=O)cc2)nc1	CCG-39097
FERULIC ACID	antineoplastic, choleretic, food preservative	COc1cc(\C=C\C(O)=O)ccc1O	CCG-38860
Terazosin HCl Dihydrate	Pathway:Neuronal Signaling | Target:Adrenergic Receptor	O.O.Cl.COc1cc2nc(nc(N)c2cc1OC)N1CCN(CC1)C(=O)C1CCCO1	CCG-269330
CPD000387107_HONOKIOL		Oc1ccc(cc1CC=C)-c1cc(CC=C)ccc1O	CCG-100864
Argatroban		C[C@@H]1CCN([C@H](C1)C(O)=O)C(=O)[C@H](CCCNC(N)=N)NS(=O)(=O)c1cccc2CC(C)CNc12	CCG-207885
LIMONIN		CC1(C)O[C@H]2CC(=O)OC[C@@]22[C@H]1CC(=O)[C@]1(C)[C@@H]2CC[C@@]2(C)[C@@H](OC(=O)[C@H]3O[C@@]123)c1ccoc1	CCG-38796
ADIPHENINE HYDROCHLORIDE	muscle relaxant (smooth)	Cl.CCN(CC)CCOC(=O)C(c1ccccc1)c1ccccc1	CCG-39173
NALIDIXIC ACID	antibacterial	CCn1cc(C(O)=O)c(=O)c2ccc(C)nc12	CCG-39298
Almotriptan malate (Axert)	Pathway:Neuronal Signaling | Target:5-HT Receptor	OC(CC(O)=O)C(O)=O.CN(C)CCc1c[nH]c2ccc(CS(=O)(=O)N3CCCC3)cc12	CCG-269445
OSTHOL		COc1ccc2ccc(=O)oc2c1CC=C(C)C	CCG-40172
Pantoprazole (Protonix)	Pathway:Transmembrane Transporters | Target:Proton Pump	COc1ccnc(CS(=O)c2nc3ccc(OC(F)F)cc3[nH]2)c1OC	CCG-268437
QuercetinA?2H2O		O.O.Oc1cc(O)c2c(c1)oc(-c1ccc(O)c(O)c1)c(O)c2=O	CCG-208320
PROBUCOL	antihyperlipidemic	CC(C)(Sc1cc(c(O)c(c1)C(C)(C)C)C(C)(C)C)Sc1cc(c(O)c(c1)C(C)(C)C)C(C)(C)C	CCG-38986
SILYBIN	hepatoprotective agent, antioxidant	COc1cc(ccc1O)[C@H]1Oc2cc(ccc2O[C@@H]1CO)[C@H]1Oc2cc(O)cc(O)c2C(=O)[C@@H]1O	CCG-38779
Atropine sulfate monohydrate	Pathway:Neuronal Signaling | Target:AChR	O.OS(O)(=O)=O.[H][C@]12CC[C@]([H])(C[C@@H](C1)OC(=O)C(CO)c1ccccc1)N2C.[H][C@]12CC[C@]([H])(C[C@@H](C1)OC(=O)C(CO)c1ccccc1)N2C	CCG-270381
CPD000466389_TAXIFOLIN-(+)		O[C@@H]1[C@H](Oc2cc(O)cc(O)c2C1=O)c1ccc(O)c(O)c1	CCG-100909
LY2886721	Pathway:Neuronal Signaling | Target:BACE	[H][C@@]12COC[C@@]1(N=C(N)SC2)c1cc(NC(=O)c2ccc(F)cn2)ccc1F	CCG-268530
Aloin (Barbaloin)	Pathway:Proteases | Target:Tyrosinase	[H][C@]1(O[C@H](CO)[C@@H](O)[C@H](O)[C@H]1O)[C@@]1([H])c2cccc(O)c2C(=O)c2c(O)cc(CO)cc12	CCG-268870
PD128907 HCl	Pathway:Neuronal Signaling | Target:Dopamine Receptor	Cl.[H][C@]12COc3ccc(O)cc3[C@]1([H])OCCN2CCC	CCG-267328
Hematoxylin (Hydroxybrazilin)	Pathway:Others | Target:Others	[H][C@]12c3cc(O)c(O)cc3C[C@@]1(O)COc1c(O)c(O)ccc21	CCG-267488
MLN9708	Proteasome	CC(C)C[C@H](NC(=O)CNC(=O)c1cc(Cl)ccc1Cl)B1OC(=O)CC(CC(O)=O)(O1)C(O)=O	CCG-264939
Sesamin (Fagarol)	Pathway:Others | Target:Others	[H][C@]12CO[C@H](c3ccc4OCOc4c3)[C@@]1([H])CO[C@@H]2c1ccc2OCOc2c1	CCG-268081
CYT997	Pathway:Cytoskeletal Signaling | Target:Microtubule Associated	CCC[C@H](Nc1nc(ncc1C)-c1ccc(NC(=O)NCC)c(OC)c1)c1cccnc1	CCG-269069
Sophocarpine	Pathway:Others | Target:Others	[H][C@]12CCCN3CCC[C@]([H])([C@@]4([H])CC=CC(=O)N4C1)[C@]23[H]	CCG-266927
PIK-293	Pathway:PI3K/Akt/mTOR | Target:PI3K	Cc1ccccc1-n1c(Cn2ncc3c(N)ncnc23)nc2cccc(C)c2c1=O	CCG-268621
Geniposidic acid	Pathway:Immunology & Inflammation | Target:Immunology & Inflammation related	[H][C@]12CC=C(CO)[C@@]1([H])[C@H](O[C@@H]1O[C@H](CO)[C@@H](O)[C@H](O)[C@H]1O)OC=C2C(O)=O	CCG-268347
SB590885	Raf	CN(C)CCOc1ccc(cc1)-c1nc(c([nH]1)-c1ccc2\C(CCc2c1)=N\O)-c1ccncc1	CCG-264947
Guanosine	Pathway:Others | Target:Others	Nc1nc2n(cnc2c(=O)[nH]1)[C@@H]1O[C@H](CO)[C@@H](O)[C@H]1O	CCG-267277
Eltrombopag olamine	Pathway:Others | Target:Thrombin	NCCO.NCCO.CC1=NN(C(=O)\C1=N/Nc1cccc(-c2cccc(c2)C(O)=O)c1O)c1ccc(C)c(C)c1	CCG-270074
BUPROPION	antidepressant	Cl.CC(NC(C)(C)C)C(=O)c1cccc(Cl)c1	CCG-39085
	Donato	CCC[C@H](NC(=O)C(\C#N)=C\c1cccc(Br)n1)c1ccccc1	CCG-206523
	WP1130
	USP
CPD000449298_Pramipexole		CCCN[C@H]1CCc2nc(N)sc2C1	CCG-100823
7-hydroxy-4-methyl-2H-chromen-2-one		Cc1cc(=O)oc2cc(O)ccc12	CCG-47894
Imatinib	ABL	CN1CCN(Cc2ccc(cc2)C(=O)Nc2ccc(C)c(Nc3nccc(n3)-c3cccnc3)c2)CC1	CCG-101289
Artesunate	Pathway:JAK/STAT | Target:STAT	[H][C@@]12CC[C@@H](C)[C@]3([H])CC[C@]4(C)OO[C@@]13[C@]([H])(O[C@H](OC(=O)CCC(O)=O)[C@@H]2C)O4	CCG-268454
MYCOPHENOLIC ACID	antineoplastic	COc1c(C)c2COC(=O)c2c(O)c1C\C=C(/C)CCC(O)=O	CCG-39914
CAFFEIC ACID		OC(=O)\C=C\c1ccc(O)c(O)c1	CCG-38895
PHENOXYBENZAMINE HYDROCHLORIDE	alpha adrenergic blocker	Cl.CC(COc1ccccc1)N(CCCl)Cc1ccccc1	CCG-39614
(-)-Cytisine		O=c1cccc2[C@H]3CNC[C@H](C3)Cn12	CCG-208621
Scopolamine hydrobromide	Pathway:Neuronal Signaling | Target:AChR	Br.[H][C@]12O[C@@]1([H])[C@]1([H])C[C@@H](C[C@@]2([H])N1C)OC(=O)[C@H](CO)c1ccccc1	CCG-268451
CAPTOPRIL	antihypertensive	[H][C@@](C)(CS)C(=O)N1CCC[C@@]1([H])C(O)=O	CCG-39104
Genistin (Genistoside)	Pathway:Others | Target:Others	OC[C@H]1OC(Oc2cc(O)c3c(c2)occ(-c2ccc(O)cc2)c3=O)[C@H](O)[C@@H](O)[C@@H]1O	CCG-269036
BROMHEXINE HYDROCHLORIDE	expectorant	Cl.CN(Cc1cc(Br)cc(Br)c1N)C1CCCCC1	CCG-39304
Hyodeoxycholic acid (HDCA)	Pathway:Others | Target:Others	[H][C@@]12CC[C@H]([C@H](C)CCC(O)=O)[C@@]1(C)CC[C@@]1([H])[C@@]2([H])C[C@H](O)[C@]2([H])C[C@H](O)CC[C@]12C	CCG-268566
1630-0698		CCOC(=O)c1c(C)n(C)c2ccc(O)cc12	CCG-104192
Luteolin		Oc1cc(O)c2c(c1)oc(cc2=O)-c1ccc(O)c(O)c1	CCG-208309
CPD000469136_DULOXETINE HCl		Cl.CNCC[C@H](Oc1cccc2ccccc12)c1cccs1	CCG-101106
Naringin		C[C@@H]1O[C@@H](O[C@@H]2[C@@H](O)[C@H](O)[C@@H](CO)O[C@H]2Oc2cc(O)c3C(=O)C[C@H](Oc3c2)c2ccc(O)cc2)[C@H](O)[C@H](O)[C@H]1O	CCG-208591
Ambrisentan	Pathway:GPCR & G Protein | Target:Endothelin Receptor	COC([C@H](Oc1nc(C)cc(C)n1)C(O)=O)(c1ccccc1)c1ccccc1	CCG-268386
Oxymatrine (Matrine N-oxide)	Pathway:Others | Target:Others	[H][C@]12CCC[N+]3([O-])CCC[C@]([H])([C@@]4([H])CCCC(=O)N4C1)[C@]23[H]	CCG-267091
FLUNIXIN MEGLUMINE	analgesic, antiinflammatory	CNC[C@H](O)[C@@H](O)[C@H](O)[C@H](O)CO.Cc1c(Nc2ncccc2C(O)=O)cccc1C(F)(F)F	CCG-213338
Rotenone (Barbasco)	Pathway:Microbiology | Target:Anti-infection	[H][C@@]12COc3cc(OC)c(OC)cc3[C@]1([H])C(=O)c1ccc3OC(Cc3c1O2)C(C)=C	CCG-268587
Arbidol HCl	Pathway:Microbiology | Target:Anti-infection	Cl.CCOC(=O)c1c(CSc2ccccc2)n(C)c2cc(Br)c(O)c(CN(C)C)c12	CCG-269804
Silymarin (Silybin B)	Pathway:Others | Target:Others	COc1cc(ccc1O)C1Oc2ccc(cc2OC1CO)C1Oc2cc(O)cc(O)c2C(=O)C1O	CCG-269566
Roflumilast (Daxas)	Pathway:Metabolism | Target:PDE	FC(F)Oc1ccc(cc1OCC1CC1)C(=O)Nc1c(Cl)cncc1Cl	CCG-268678
1-(3,4-dimethoxybenzyl)-6,7-dimethoxy-1,2,3,4-tetrahydroisoquinoline hydrochloride		Cl.COc1ccc(CC2NCCc3cc(OC)c(OC)cc23)cc1OC	CCG-49784
KW 2449	Pathway:Angiogenesis | Target:Aurora Kinase,Bcr-Abl,FLT3	O=C(N1CCNCC1)c1ccc(\C=C\c2n[nH]c3ccccc23)cc1	CCG-267833
Ammonium Glycyrrhizinate (AMGZ)	Pathway:Metabolism | Target:Dehydrogenase	N.[H][C@@]1(O[C@@H]2[C@@H](O)[C@H](O)[C@H](O[C@]2([H])O[C@H]2CC[C@@]3(C)[C@@]([H])(CC[C@]4(C)[C@]3([H])C(=O)C=C3[C@]5([H])C[C@](C)(CC[C@]5(C)CC[C@@]43C)C(O)=O)C2(C)C)C(O)=O)O[C@@H]([C@@H](O)[C@H](O)[C@H]1O)C(O)=O	CCG-270523
Rosuvastatin Calcium	Pathway:Metabolism | Target:HMG-CoA Reductase	[Ca++].CC(C)c1nc(nc(-c2ccc(F)cc2)c1\C=C\[C@@H](O)C[C@@H](O)CC([O-])=O)N(C)S(C)(=O)=O.CC(C)c1nc(nc(-c2ccc(F)cc2)c1\C=C\[C@@H](O)C[C@@H](O)CC([O-])=O)N(C)S(C)(=O)=O	CCG-270606
Hordenine	Pathway:Microbiology | Target:Anti-infection	CN(C)CCc1ccc(O)cc1	CCG-266321
SB743921 HCl	Pathway:Cytoskeletal Signaling | Target:Kinesin	Cl.CC(C)[C@@H](N(CCCN)C(=O)c1ccc(C)cc1)c1oc2cc(Cl)ccc2c(=O)c1Cc1ccccc1	CCG-270018
MANNITOL	diuretic, sweetener, diagnostic aid	OC[C@H](O)[C@@H](O)[C@H](O)[C@H](O)CO	CCG-229392
A-966492	Pathway:DNA Damage | Target:PARP	NC(=O)c1cccc2nc([nH]c12)-c1ccc(cc1F)[C@@H]1CCCN1	CCG-267744
CHRYSOPHANOL		Cc1cc(O)c2C(=O)c3c(O)cccc3C(=O)c2c1	CCG-38348
Formestane		[H][C@@]12CCC(=O)[C@@]1(C)CC[C@@]1([H])[C@@]2([H])CCC2=C(O)C(=O)CC[C@]12C	CCG-221077
Astragaloside A	Pathway:Transmembrane Transporters | Target:Calcium Channel	[H][C@@]1([C@@H](O)C[C@@]2(C)[C@]3([H])C[C@H](O[C@@H]4O[C@H](CO)[C@@H](O)[C@H](O)[C@H]4O)[C@]4([H])[C@]5(C[C@@]35CC[C@]12C)CC[C@H](O[C@@H]1OC[C@@H](O)[C@H](O)[C@H]1O)C4(C)C)[C@]1(C)CC[C@@H](O1)C(C)(C)O	CCG-270471
Apatinib mesylate	Pathway:Protein Tyrosine Kinase | Target:VEGFR	CS(O)(=O)=O.O=C(Nc1ccc(cc1)C1(CCCC1)C#N)c1cccnc1NCc1ccncc1	CCG-269641
Inosine	Pathway:Others | Target:Others	OC[C@H]1O[C@H]([C@H](O)[C@@H]1O)n1cnc2c1nc[nH]c2=O	CCG-267127
LY2157299	TGF-beta/Smad	Cc1cccc(n1)-c1nn2CCCc2c1-c1ccnc2ccc(cc12)C(N)=O	CCG-264950
BENSERAZIDE HYDROCHLORIDE	decarboxylase inhibitor	Cl.NC(CO)C(=O)NNCc1ccc(O)c(O)c1O	CCG-38998
(S)-HDAC-42		CC(C)[C@H](C(=O)Nc1ccc(cc1)C(=O)NO)c1ccccc1	CCG-208672
NSC 299589		Clc1ccc2n(C3CCN(CCCn4c5ccccc5[nH]c4=O)CC3)c(=O)[nH]c2c1	CCG-37870
AESCULIN	antiinflammatory	OC[C@H]1O[C@@H](Oc2cc3ccc(=O)oc3cc2O)[C@H](O)[C@@H](O)[C@@H]1O	CCG-38501
Lincomycin hydrochloride (Lincocin)	Pathway:Microbiology | Target:Anti-infection	Cl.[H][C@@]1(O[C@H](SC)[C@H](O)[C@@H](O)[C@@H]1O)[C@H](NC(=O)[C@@H]1C[C@@H](CCC)CN1C)[C@@H](C)O	CCG-269159
Asiatic acid		[H][C@@]12CC[C@]3(C)[C@]([H])(CC=C4[C@]5([H])[C@@H](C)[C@H](C)CC[C@@]5(CC[C@@]34C)C(O)=O)[C@@]1(C)C[C@@H](O)[C@H](O)[C@@]2(C)CO	CCG-208549
CPD000466372_NATEGLINIDE		CC(C)[C@H]1CC[C@@H](CC1)C(=O)N[C@H](Cc1ccccc1)C(O)=O	CCG-100898
CHLOROGENIC ACID	antioxidant, free radical scavenger	O[C@@H]1C[C@](O)(C[C@@H](OC(=O)\C=C\c2ccc(O)c(O)c2)[C@@H]1O)C(O)=O	CCG-38471
	Blocks hKv1.5 and ATP-sensitive K+ channels; beta-adrenoceptor antagonist	CCCNCC(O)COc1ccccc1C(=O)CCc1ccccc1	CCG-205001
Daidzin	Pathway:Metabolism | Target:Dehydrogenase	OC[C@H]1OC(Oc2ccc3c(c2)occ(-c2ccc(O)cc2)c3=O)[C@H](O)[C@@H](O)[C@@H]1O	CCG-268838
SOTALOL HYDROCHLORIDE	beta-adrenergic agonist	Cl.CC(C)NCC(O)c1ccc(NS(C)(=O)=O)cc1	CCG-213603
Oxytetracycline dihydrate		O.O.[H][C@@]12[C@@H](O)[C@@]3([H])C(C(=O)c4c(O)cccc4[C@@]3(C)O)=C(O)[C@]1(O)C(=O)C(C(N)=O)=C(O)[C@H]2N(C)C	CCG-220307
Glycyrrhizin (Glycyrrhizic Acid)	Pathway:Metabolism | Target:Dehydrogenase,MAO,High-mobility Group	[H][C@@]12C[C@](C)(CC[C@]1(C)CC[C@]1(C)C2=CC(=O)[C@]2([H])[C@@]3(C)CC[C@H](O[C@H]4O[C@@H]([C@@H](O)[C@H](O)[C@H]4O[C@@H]4O[C@@H]([C@@H](O)[C@H](O)[C@H]4O)C(O)=O)C(O)=O)C(C)(C)[C@]3([H])CC[C@@]12C)C(O)=O	CCG-270511
LOVASTATIN	antihyperlipidemic, HMGCoA reductase inhibitor	CC[C@H](C)C(=O)O[C@H]1C[C@@H](C)C=C2C=C[C@H](C)[C@H](CC[C@@H]3C[C@@H](O)CC(=O)O3)[C@@H]12	CCG-39627
Icariin	Pathway:Metabolism | Target:PDE	COc1ccc(cc1)-c1oc2c(CC=C(C)C)c(OC3O[C@H](CO)[C@@H](O)[C@H](O)[C@H]3O)cc(O)c2c(=O)c1OC1O[C@@H](C)[C@H](O)[C@@H](O)[C@H]1O	CCG-270362
Rosiglitazone Hydrochloride		Cl.CN(CCOc1ccc(CC2SC(=O)NC2=O)cc1)c1ccccn1	CCG-221196
Magnolol		Oc1ccc(CC=C)cc1-c1cc(CC=C)ccc1O	CCG-208588
Trimebutine		CCC(COC(=O)c1cc(OC)c(OC)c(OC)c1)(N(C)C)c1ccccc1	CCG-221203
Neohesperidin dihydrochalcone (Nhdc)	Pathway:Others | Target:Others	COc1ccc(CCC(=O)c2c(O)cc(O[C@@H]3O[C@H](CO)[C@@H](O)[C@H](O)[C@H]3O[C@@H]3O[C@@H](C)[C@H](O)[C@@H](O)[C@H]3O)cc2O)cc1O	CCG-270237
Bexarotene	Bexarotene is a highly selective retinoid X receptor (RXR) agonist	Cc1cc2c(cc1C(=C)c1ccc(cc1)C(O)=O)C(C)(C)CCC2(C)C	CCG-221823
PAEONOL	antibacterial	COc1ccc(C(C)=O)c(O)c1	CCG-39471
Imidapril HCl	Pathway:Endocrinology & Hormones | Target:RAAS	Cl.CCOC(=O)[C@H](CCc1ccccc1)N[C@@H](C)C(=O)N1[C@@H](CN(C)C1=O)C(O)=O	CCG-269148
	Delayed rectifier K+ channel blocker; inhibits platelet aggregation; vasoldilator	O=c1n2CCc3c([nH]c4ccccc34)-c2nc2ccccc12	CCG-205168
Dextrose (D-glucose)	Pathway:Others | Target:	OC[C@@H](O)[C@@H](O)[C@H](O)[C@@H](O)C=O	CCG-266428
SINOMENINE	weak abortifacient, immunosuppressant, analgesic, antiinflammatory; LD50 (po) 580 mg/kg; (ip) 285 mg/kg(mouse)	COC1=C[C@@H]2[C@@H]3Cc4ccc(OC)c(O)c4[C@]2(CCN3C)CC1=O	CCG-39100
AZD8330	Pathway:MAPK | Target:MEK	Cc1cc(C(=O)NOCCO)c(Nc2ccc(I)cc2F)n(C)c1=O	CCG-269348
Troxerutin	Pathway:Others | Target:Others	C[C@@H]1O[C@@H](OC[C@H]2O[C@@H](Oc3c(oc4cc(OCCO)cc(O)c4c3=O)-c3ccc(OCCO)c(OCCO)c3)[C@H](O)[C@@H](O)[C@@H]2O)[C@H](O)[C@H](O)[C@H]1O	CCG-270428
Tebipenem pivoxil (L-084)	Pathway:Microbiology | Target:Anti-infection	[H][C@]12[C@@H](C)C(SC3CN(C3)C3=NCCS3)=C(N1C(=O)[C@]2([H])[C@@H](C)O)C(=O)OCOC(=O)C(C)(C)C	CCG-269673
BIOCHANIN A	phytoestrogen	COc1ccc(cc1)-c1coc2cc(O)cc(O)c2c1=O	CCG-38351
ITF2357 (Givinostat)	Pathway:Cytoskeletal Signaling | Target:HDAC	O.Cl.CCN(CC)Cc1ccc2cc(COC(=O)Nc3ccc(cc3)C(=O)NO)ccc2c1	CCG-269504
Indirubin	Pathway:PI3K/Akt/mTOR | Target:GSK-3	O=C1Nc2ccccc2\C1=C1/Nc2ccccc2C1=O	CCG-267073
AST-1306	Pathway:Protein Tyrosine Kinase | Target:EGFR	Cc1ccc(cc1)S(O)(=O)=O.Fc1cccc(COc2ccc(Nc3ncnc4ccc(NC(=O)C=C)cc34)cc2Cl)c1	CCG-270255
NARINGENIN	antiulcer, gibberellin antagonist	Oc1ccc(cc1)[C@@H]1CC(=O)c2c(O)cc(O)cc2O1	CCG-38601
SGI-1776 free base	Pim	CN1CCC(CNc2ccc3ncc(-c4cccc(OC(F)(F)F)c4)n3n2)CC1	CCG-264941
Curcumol	Pathway:JAK/STAT | Target:JAK	[H][C@@]12CC[C@H](C)[C@@]11C[C@@H](C(C)C)[C@@](O)(CC2=C)O1	CCG-266844
AZ 960	Pathway:JAK/STAT | Target:JAK	C[C@H](Nc1nc(Nc2cc(C)[nH]n2)c(F)cc1C#N)c1ccc(F)cc1	CCG-268082
20-Hydroxyecdysone	Pathway:Others | Target:Others	[H][C@]12CC[C@]3(C)[C@H](CC[C@@]3(O)C1=CC(=O)[C@]1([H])C[C@@H](O)[C@@H](O)C[C@]21C)[C@@](C)(O)[C@H](O)CCC(C)(C)O	CCG-269554
PF 3716556	Pathway:Transmembrane Transporters | Target:ATPase,Proton Pump	CN(CCO)C(=O)c1cc(N[C@@H]2CCOc3cccc(C)c23)c2nc(C)cn2c1	CCG-268592
TOLBUTAMIDE	antidiabetic	CCCCNC(=O)NS(=O)(=O)c1ccc(C)cc1	CCG-39141
Telatinib	VEGFR, PDGFR, c-Kit	CNC(=O)c1cc(COc2nnc(Nc3ccc(Cl)cc3)c3ccoc23)ccn1	CCG-264951
BUPIVACAINE HYDROCHLORIDE	anesthetic (local)	Cl.CCCCN1CCCCC1C(=O)Nc1c(C)cccc1C	CCG-39367
BKM120 (NVP-BKM120, Buparlisib)	PI3K	Nc1cc(c(cn1)-c1cc(nc(n1)N1CCOCC1)N1CCOCC1)C(F)(F)F	CCG-264954
Estriol		[H][C@@]12C[C@@H](O)[C@H](O)[C@@]1(C)CC[C@]1([H])c3ccc(O)cc3CC[C@@]21[H]	CCG-221096
Aloe-emodine		OCc1cc(O)c2C(=O)c3c(O)cccc3C(=O)c2c1	CCG-208456
LOPERAMIDE HYDROCHLORIDE	Ca channel blocker	Cl.CN(C)C(=O)C(CCN1CCC(O)(CC1)c1ccc(Cl)cc1)(c1ccccc1)c1ccccc1	CCG-39494
Azomycin		[O-][N+](=O)c1ncc[nH]1	CCG-208568
NITRENDIPINE	antihypertensive	CCOC(=O)C1=C(C)NC(C)=C(C1c1cccc(c1)[N+]([O-])=O)C(=O)OC	CCG-39343
CHRYSIN	diuretic	Oc1cc(O)c2c(c1)oc(cc2=O)-c1ccccc1	CCG-40148
PYRANTEL PAMOATE	anthelmintic	CN1CCCN=C1\C=C\c1cccs1.OC(=O)c1cc2ccccc2c(Cc2c(O)c(cc3ccccc23)C(O)=O)c1O	CCG-39242
Dihydroartemisinin (DHA)	Pathway:Others | Target:Others	[H][C@@]12CC[C@@H](C)[C@]3([H])CC[C@@]4(C)OO[C@@]13[C@]([H])(O[C@@H](O)[C@@H]2C)O4	CCG-267307
SPECTINOMYCIN HYDROCHLORIDE	antibacterial	Cl.Cl.CN[C@@H]1[C@H](O)[C@H](NC)[C@H]2O[C@]3(O)[C@@H](O[C@H](C)CC3=O)O[C@@H]2[C@H]1O	CCG-39253
SULFADOXINE	antibacterial	COc1ncnc(NS(=O)(=O)c2ccc(N)cc2)c1OC	CCG-213610
AT-406	Pathway:Apoptosis | Target:E3 Ligase ,IAP	CN[C@@H](C)C(=O)N[C@H]1CN(CC[C@H]2CC[C@H](N2C1=O)C(=O)NC(c1ccccc1)c1ccccc1)C(=O)CC(C)C	CCG-270056
Phenytoin sodium	Anticonvulsant; anti-epileptic	[Na+].[O-]C1=NC(=O)C(N1)(c1ccccc1)c1ccccc1	CCG-221633
Dinaciclib (SCH727965)	Pathway:Cell Cycle | Target:CDK	CCc1cnn2c(NCc3ccc[n+]([O-])c3)cc(nc12)N1CCCC[C@H]1CCO	CCG-268610
Isoconazole nitrate (Travogen)	Pathway:Microbiology | Target:Anti-infection	O[N+]([O-])=O.Clc1ccc(C(Cn2ccnc2)OCc2c(Cl)cccc2Cl)c(Cl)c1	CCG-269535
PF-5274857	Pathway:Stem Cells & Wnt | Target:Hedgehog/Smoothened	Cc1cnc(c(C)c1)-c1cc(ncc1Cl)N1CCN(CC1)C(=O)CCS(C)(=O)=O	CCG-269089
Scopine	Pathway:Neuronal Signaling | Target:Adrenergic Receptor	[H][C@]12O[C@@]1([H])[C@]1([H])C[C@H](O)C[C@@]2([H])N1C	CCG-266261
Laquinimod (ABR-215062)	Pathway:Immunology & Inflammation | Target:Immunology & Inflammation related	CCN(C(=O)c1c(O)c2c(Cl)cccc2n(C)c1=O)c1ccccc1	CCG-268120
CLARITHROMYCIN	antibacterial	CC[C@H]1OC(=O)[C@H](C)[C@@H](O[C@H]2C[C@@](C)(OC)[C@@H](O)[C@H](C)O2)[C@H](C)[C@@H](O[C@@H]2O[C@H](C)C[C@@H]([C@H]2O)N(C)C)[C@@](C)(C[C@@H](C)C(=O)[C@H](C)[C@@H](O)[C@]1(C)O)OC	CCG-39086
Lonafarnib (SCH66336)	Pathway:Metabolism | Target:Transferase	NC(=O)N1CCC(CC(=O)N2CCC(CC2)[C@H]2c3ncc(Br)cc3CCc3cc(Cl)cc(Br)c23)CC1	CCG-270312
Medroxyprogesterone acetate	Estrogen/progestogen Receptor	[H][C@@]12CC[C@](OC(C)=O)(C(C)=O)[C@@]1(C)CC[C@@]1([H])[C@@]2([H])C[C@H](C)C2=CC(=O)CC[C@]12C	CCG-264965
INK 128 (MLN0128)	mTOR	CC(C)n1nc(-c2ccc3oc(N)nc3c2)c2c(N)ncnc12	CCG-265002
QUINAPRIL HYDROCHLORIDE	antihypertensive, ACE inhibitor	Cl.CCOC(=O)[C@H](CCc1ccccc1)N[C@@H](C)C(=O)N1Cc2ccccc2C[C@H]1C(O)=O	CCG-39543
NVP-TAE226	Pathway:Angiogenesis | Target:FAK	CNC(=O)c1ccccc1Nc1nc(Nc2ccc(cc2OC)N2CCOCC2)ncc1Cl	CCG-269438
Pramiracetam	Pathway:Others | Target:Others	CC(C)N(CCNC(=O)CN1CCCC1=O)C(C)C	CCG-267142
Epiandrosterone		[H][C@@]12CCC(=O)[C@@]1(C)CC[C@@]1([H])[C@@]2([H])CC[C@@]2([H])C[C@@H](O)CC[C@]12C	CCG-220440
CPD000058481_MIFEPRISTONE		CC#C[C@]1(O)CC[C@H]2[C@@H]3CCC4=CC(=O)CCC4=C3[C@H](C[C@]12C)c1ccc(cc1)N(C)C	CCG-101164
	Potent 5-HT1E/1F serotonin receptor agonist	CN1CCC(CC1)c1c[nH]c2ccc(O)cc12	CCG-204302
TAK-733	MEK	Cn1c2ncn(C[C@@H](O)CO)c(=O)c2c(Nc2ccc(I)cc2F)c(F)c1=O	CCG-264969
IEM 1754 dihydrobroMide	Pathway:Neuronal Signaling | Target:GluR	Br.Br.NCCCCCNCC12CC3CC(CC(C3)C1)C2	CCG-268788
Tubastatin A hydrochloride	Pathway:Epigenetics | Target:HDAC	Cl.CN1CCc2c(C1)c1ccccc1n2Cc1ccc(cc1)C(=O)NO	CCG-268318
Alogliptin#?SYR-322#?	Pathway:Proteases | Target:DPP-4	Cn1c(=O)cc(N2CCC[C@@H](N)C2)n(Cc2ccccc2C#N)c1=O	CCG-267915
A66	Pathway:PI3K/Akt/mTOR | Target:PI3K	Cc1nc(NC(=O)N2CCC[C@H]2C(N)=O)sc1-c1csc(n1)C(C)(C)C	CCG-268577
Acesulfame Potassium	Pathway:Others | Target:Others	[K].CC1=CC(=O)NS(=O)(=O)O1	CCG-266599
ICG-001	Pathway:Stem Cells & Wnt | Target:Wnt/beta-catenin	[H][C@]12CN(Cc3cccc4ccccc34)C(=O)[C@H](Cc3ccc(O)cc3)N1C(=O)CCN2C(=O)NCc1ccccc1	CCG-269998
ZM 306416	Pathway:Protein Tyrosine Kinase | Target:VEGFR	COc1cc2ncnc(Nc3ccc(Cl)cc3F)c2cc1OC	CCG-267845
PF-00562271	Pathway:Angiogenesis | Target:FAK	OS(=O)(=O)c1ccccc1.CN(c1ncccc1CNc1nc(Nc2ccc3NC(=O)Cc3c2)ncc1C(F)(F)F)S(C)(=O)=O	CCG-270344
JNJ-7777120	Pathway:Neuronal Signaling | Target:Histamine Receptor	CN1CCN(CC1)C(=O)c1cc2cc(Cl)ccc2[nH]1	CCG-267222
CHIR-124	Pathway:Cell Cycle | Target:Chk	Clc1ccc2[nH]c(=O)c(-c3nc4ccccc4[nH]3)c(N[C@@H]3CN4CCC3CC4)c2c1	CCG-268885
	Irreversible peroxisome proliferator-activated receptor-gamma (PPAR-gamma) inhibitor	[O-][N+](=O)c1ccc(Cl)c(c1)C(=O)Nc1ccccc1	CCG-204882
MCCSL-MWW-2-019	Kinase Inhibitor	CN1CCN(CC1)c1ccc(Nc2ncc(C)c(Nc3cccc(c3)S(=O)(=O)NC(C)(C)C)n2)cc1	CCG-203019
Evacetrapib (LY2484595)	Pathway:Metabolism | Target:CETP	[H][C@]1(CN2CCC[C@]([H])(N(Cc3cc(cc(c3)C(F)(F)F)C(F)(F)F)c3nnn(C)n3)c3cc(C)cc(C)c23)CC[C@@]([H])(CC1)C(O)=O	CCG-270310
KX2-391	Src	O=C(Cc1ccc(cn1)-c1ccc(OCCN2CCOCC2)cc1)NCc1ccccc1	CCG-264983
Rivaroxaban (Xarelto)	Pathway:Metabolism | Target:Factor Xa	Clc1ccc(s1)C(=O)NCC1CN(C(=O)O1)c1ccc(cc1)N1CCOCC1=O	CCG-269081
ZM 336372	cRAF	CN(C)c1cccc(c1)C(=O)Nc1ccc(C)c(NC(=O)c2ccc(O)cc2)c1	CCG-100657
Rimonabant (SR141716)	Pathway:GPCR & G Protein | Target:Cannabinoid Receptor	Cc1c(nn(c1-c1ccc(Cl)cc1)-c1ccc(Cl)cc1Cl)C(=O)NN1CCCCC1	CCG-269385
AZ 3146	Kinesin	COc1cc(OC2CCN(C)CC2)ccc1Nc1ncc2n(C)c(=O)n(C3CCCC3)c2n1	CCG-264989
Bindarit	Pathway:Immunology & Inflammation | Target:Immunology & Inflammation related	CC(C)(OCc1nn(Cc2ccccc2)c2ccccc12)C(O)=O	CCG-267750
AZ 628	Raf	Cc1ccc(NC(=O)c2cccc(c2)C(C)(C)C#N)cc1Nc1ccc2ncn(C)c(=O)c2c1	CCG-264992
Azilsartan (TAK-536)	Pathway:Endocrinology & Hormones | Target:RAAS	CCOc1nc2cccc(C(O)=O)c2n1Cc1ccc(cc1)-c1ccccc1-c1nc(=O)o[nH]1	CCG-269296
TENOXICAM	antiinflammatory	CN1C(C(=O)Nc2ccccn2)=C(O)c2sccc2S1(=O)=O	CCG-40126
Varlitinib	Pathway:Protein Tyrosine Kinase | Target:EGFR	C[C@@H]1COC(Nc2ccc3ncnc(Nc4ccc(OCc5nccs5)c(Cl)c4)c3c2)=N1	CCG-269421
1487-1267		O=C1NC(=O)C(N1)(c1ccccc1)c1ccccc1	CCG-104011
Dovitinib Dilactic acid (TKI258 Dilactic aci	Pathway:Angiogenesis | Target:c-Kit,FGFR,FLT3,PDGFR,VEGFR	CC(O)C(O)=O.CC(O)C(O)=O.CN1CCN(CC1)c1ccc2nc([nH]c2c1)-c1c(N)c2c(F)cccc2[nH]c1=O	CCG-270104
ECONAZOLE NITRATE	antifungal	O[N+]([O-])=O.Clc1ccc(COC(Cn2ccnc2)c2ccc(Cl)cc2Cl)cc1	CCG-38966
GW-842166X	Pathway:GPCR & G Protein | Target:Cannabinoid Receptor	FC(F)(F)c1nc(Nc2ccc(Cl)cc2Cl)ncc1C(=O)NCC1CCOCC1	CCG-269226
Tiotropium Bromide hydrate	Pathway:Neuronal Signaling | Target:AChR	O.[Br-].[H][C@]12C[C@@H](C[C@]([H])([C@H]3O[C@@H]13)[N+]2(C)C)OC(=O)C(O)(c1cccs1)c1cccs1	CCG-269614
Tofacitinib (CP-690550,Tasocitinib)	JAK	C[C@@H]1CCN(C[C@@H]1N(C)c1ncnc2[nH]ccc12)C(=O)CC#N	CCG-264998
ROSIGLITAZONE	antidiabetic	CN(CCOc1ccc(CC2SC(=O)NC2=O)cc1)c1ccccn1	CCG-39102
AZD4547	Pathway:Angiogenesis | Target:FGFR	COc1cc(CCc2cc(NC(=O)c3ccc(cc3)N3C[C@H](C)N[C@H](C)C3)n[nH]2)cc(OC)c1	CCG-269382
PHENYLEPHRINE HYDROCHLORIDE	mydriatic, decongestant	Cl.CNC[C@H](O)c1cccc(O)c1	CCG-39113
GOSSYPOL-ACETIC ACID COMPLEX	male contraceptive	CC(O)=O.CC(C)c1c(O)c(O)c(C=O)c2c(O)c(c(C)cc12)-c1c(C)cc2c(C(C)C)c(O)c(O)c(C=O)c2c1O	CCG-39212
THIAMPHENICOL	antibacterial	CS(=O)(=O)c1ccc(cc1)[C@@H](O)[C@@H](CO)NC(=O)C(Cl)Cl	CCG-40309
NSC 401077		OC(=O)[C@H](Cc1c[nH]c2ccccc12)N1C(=O)c2ccccc2C1=O	CCG-37087
Clindamycin palmitate HCl	Pathway:Others | Target:Others	Cl.CCCCCCCCCCCCCCCC(=O)O[C@@H]1[C@@H](O)[C@@H](O)[C@H](O[C@@H]1SC)[C@H](NC(=O)[C@@H]1C[C@@H](CCC)CN1C)[C@H](C)Cl	CCG-270385
apalutamide	AR	CNC(=O)c1ccc(cc1F)N1C(=S)N(C(=O)C11CCC1)c1cnc(C#N)c(c1)C(F)(F)F	CCG-264760
CPD000058803_BUFLOMEDIL HYDROCHLORIDE		Cl.COc1cc(OC)c(C(=O)CCCN2CCCC2)c(OC)c1	CCG-100878
Carfilzomib (PR-171)	Pathway:Proteases | Target:Proteasome	CC(C)C[C@H](NC(=O)[C@H](CCc1ccccc1)NC(=O)CN1CCOCC1)C(=O)N[C@@H](Cc1ccccc1)C(=O)N[C@@H](CC(C)C)C(=O)[C@@]1(C)CO1	CCG-270405
MG-132		CC(C)C[C@H](NC(=O)[C@H](CC(C)C)NC(=O)[C@H](CC(C)C)NC(=O)OCc1ccccc1)C=O	CCG-207860
CTEP (RO4956371)	Pathway:Neuronal Signaling | Target:GluR	Cc1nc(C#Cc2ccnc(Cl)c2)c(C)n1-c1ccc(OC(F)(F)F)cc1	CCG-268547
PNU-120596	Pathway:Neuronal Signaling | Target:AChR	COc1cc(OC)c(NC(=O)Nc2cc(C)on2)cc1Cl	CCG-267595
T0070907	T0070907 is very similar in structure and activity to the PPARgamma antagonist GW9662. T0070907 is more potent and has higher selectivity for PPAR-gamma over all other subtypes (about 800-fold)	[O-][N+](=O)c1ccc(Cl)c(c1)C(=O)Nc1ccncc1	CCG-222154
TAK-875	Pathway:Endocrinology & Hormones | Target:GPR	O.Cc1cc(OCCCS(C)(=O)=O)cc(C)c1-c1cccc(COc2ccc3[C@H](CC(O)=O)COc3c2)c1.Cc1cc(OCCCS(C)(=O)=O)cc(C)c1-c1cccc(COc2ccc3[C@H](CC(O)=O)COc3c2)c1	CCG-270628
A 205804	Pathway:Cytoskeletal Signaling | Target:Integrin	Cc1ccc(Sc2cncc3sc(cc23)C(N)=O)cc1	CCG-267472
WAY-100635 maleate	Highly selective 5-HT1A serotonin receptor antagonist	OC(=O)\C=C/C(O)=O.COc1ccccc1N1CCN(CCN(C(=O)C2CCCCC2)c2ccccn2)CC1	CCG-222533
MLN0905	Pathway:Cell Cycle | Target:PLK	CN(C)CCCc1cnc(C)c(Nc2ncc3CC(=S)Nc4cc(ccc4-c3n2)C(F)(F)F)c1	CCG-269593
Trametinib (GSK1120212)	MEK	CC(=O)Nc1cccc(c1)-n1c2c(C)c(=O)n(C)c(Nc3ccc(I)cc3F)c2c(=O)n(C2CC2)c1=O	CCG-264976
Ki16198	Pathway:GPCR & G Protein | Target:LPA Receptor	COC(=O)CCSCc1ccc(cc1)-c1onc(C)c1NC(=O)OC(C)c1ccccc1Cl	CCG-269601
KW-2478	Pathway:Cytoskeletal Signaling | Target:HSP (e.g. HSP90)	CCc1c(O)cc(O)c(C(=O)c2ccc(OCCN3CCOCC3)c(OC)c2)c1CC(=O)N(CCOC)CCOC	CCG-270109
ML-161	Pathway:Others | Target:Others	CCCC(=O)Nc1cccc(NC(=O)c2ccccc2Br)c1	CCG-268174
Resminostat (RAS2410)	Pathway:Epigenetics | Target:HDAC	CN(C)Cc1ccc(cc1)S(=O)(=O)n1ccc(\C=C\C(=O)NO)c1	CCG-268026
GSK-3b Inhibitor I	GSK-3b Inhibitor I	Cn1sc(=O)n(Cc2ccccc2)c1=O	CCG-206841
GSK1838705A	Pathway:Protein Tyrosine Kinase | Target:ALK,IGF-1R	CNC(=O)c1c(F)cccc1Nc1nc(Nc2cc3N(CCc3cc2OC)C(=O)CN(C)C)nc2[nH]ccc12	CCG-269927
PAROXETINE HYDROCHLORIDE	antidepressant	Cl.Fc1ccc(cc1)[C@@H]1CCNC[C@H]1COc1ccc2OCOc2c1	CCG-39866
Nilvadipine		COC(=O)C1=C(NC(C)=C(C1c1cccc(c1)[N+]([O-])=O)C(=O)OC(C)C)C#N	CCG-220648
Cabazitaxel (Jevtana)	Pathway:Cytoskeletal Signaling | Target:Microtubule Associated	[H][C@@]12C[C@H](OC)[C@@]3(C)C(=O)[C@H](OC)C4=C(C)[C@H](C[C@@](O)([C@@H](OC(=O)c5ccccc5)[C@]3([H])[C@@]1(CO2)OC(C)=O)C4(C)C)OC(=O)[C@H](O)[C@@H](NC(=O)OC(C)(C)C)c1ccccc1	CCG-270519
TG101348 (SAR302503)	JAK	Cc1cnc(Nc2ccc(OCCN3CCCC3)cc2)nc1Nc1cccc(c1)S(=O)(=O)NC(C)(C)C	CCG-264990
Vildagliptin (LAF-237)	Pathway:Proteases | Target:DPP-4	OC12CC3CC(C1)CC(C3)(C2)NCC(=O)N1CCC[C@H]1C#N	CCG-267505
AMG458	Pathway:Protein Tyrosine Kinase | Target:c-Met	COc1ccc2c(Oc3ccc(NC(=O)c4c(C)n(CC(C)(C)O)n(-c5ccccc5)c4=O)nc3)ccnc2c1	CCG-269954
Otilonium Bromide	Pathway:Neuronal Signaling | Target:AChR	[Br-].CCCCCCCCOc1ccccc1C(=O)Nc1ccc(cc1)C(=O)OCC[N+](C)(CC)CC	CCG-270064
Vardenafil Hydrochloride Trihydrate (Vivanza	Pathway:Metabolism | Target:PDE	O.O.O.Cl.CCCc1nc(C)c2n1nc([nH]c2=O)-c1cc(ccc1OCC)S(=O)(=O)N1CCN(CC)CC1	CCG-270124
TH-302	Pathway:Others | Target:Others	Cn1c(COP(=O)(NCCBr)NCCBr)cnc1[N+]([O-])=O	CCG-269225
ALIZARIN	antimutagen	Oc1ccc2C(=O)c3ccccc3C(=O)c2c1O	CCG-38668
MK-5108 (VX-689)	Pathway:Cell Cycle | Target:Aurora Kinase	OC(=O)[C@@]1(Cc2cccc(Nc3nccs3)n2)CC[C@@H](CC1)Oc1cccc(Cl)c1F	CCG-269362
Miconazole		Clc1ccc(COC(Cn2ccnc2)c2ccc(Cl)cc2Cl)c(Cl)c1	CCG-220067
M 344		CN(C)c1ccc(cc1)C(=O)NCCCCCCC(=O)NO	CCG-208693
Trospium chloride (Sanctura)	Pathway:Neuronal Signaling | Target:AChR	[Cl-].[H][C@]12CC[C@]([H])(C[C@@H](C1)OC(=O)C(O)(c1ccccc1)c1ccccc1)[N+]21CCCC1	CCG-268976
Istradefylline (KW-6002)	Pathway:GPCR & G Protein | Target:Adenosine Receptor	CCn1c2nc(\C=C\c3ccc(OC)c(OC)c3)n(C)c2c(=O)n(CC)c1=O	CCG-268457
CPD000469152_TERBINAFINE HCl		Cl.CN(C\C=C\C#CC(C)(C)C)Cc1cccc2ccccc12	CCG-101026
Galeterone (TOK-001)	Pathway:Endocrinology & Hormones | Target:Androgen Receptor,P450 (e.g. CYP17)	C[C@]12CCC3C(CC=C4C[C@@H](O)CC[C@]34C)C1CC=C2n1cnc2ccccc12	CCG-268504
Prednisolone acetate (Omnipred)	Pathway:Endocrinology & Hormones | Target:Glucocorticoid Receptor	[H][C@@]12CC[C@](O)(C(=O)COC(C)=O)[C@@]1(C)C[C@H](O)[C@@]1([H])[C@@]2([H])CCC2=CC(=O)C=C[C@]12C	CCG-268673
Ciproxifan Maleate	Pathway:Neuronal Signaling | Target:Histamine Receptor	OC(=O)\C=C/C(O)=O.O=C(C1CC1)c1ccc(OCCCc2c[nH]cn2)cc1	CCG-268479
Clobetasol propionate		[H][C@@]12C[C@H](C)[C@](OC(=O)CC)(C(=O)CCl)[C@@]1(C)C[C@H](O)[C@@]1(F)[C@@]2([H])CCC2=CC(=O)C=C[C@]12C	CCG-220781
OC000459	Pathway:Endocrinology & Hormones | Target:GPR	Cc1c(Cc2ccc3ccccc3n2)c2cc(F)ccc2n1CC(O)=O	CCG-268010
THYROXINE	antihypercholesterimic, thyromimetic	N[C@@H](Cc1cc(I)c(Oc2cc(I)c(O)c(I)c2)c(I)c1)C(O)=O	CCG-38738
SAR131675	Pathway:Protein Tyrosine Kinase | Target:VEGFR	CCn1c(N)c(C(=O)NC)c(=O)c2ccc(nc12)C#C[C@@](C)(O)COC	CCG-268137
Fluocinonide		[H][C@@]12C[C@H]3OC(C)(C)O[C@@]3(C(=O)COC(C)=O)[C@@]1(C)C[C@H](O)[C@@]1(F)[C@@]2([H])C[C@H](F)C2=CC(=O)C=C[C@]12C	CCG-220774
	CB2 cannabinoid receptor ligand	COc1ccc2n(C(=O)c3ccc(Cl)cc3)c(C)c(CC(=O)N3CCOCC3)c2c1	CCG-204770
AZD5438	Pathway:Cell Cycle | Target:CDK	CC(C)n1c(C)ncc1-c1ccnc(Nc2ccc(cc2)S(C)(=O)=O)n1	CCG-268315
VU 0364770	Pathway:Neuronal Signaling | Target:GluR	Clc1cccc(NC(=O)c2ccccn2)c1	CCG-266813
GW3965 HCl	Liver X Receptor	Cl.OC(=O)Cc1cccc(OCCCN(CC(c2ccccc2)c2ccccc2)Cc2cccc(c2Cl)C(F)(F)F)c1	CCG-264971
GW5074	cRaf1 kinase inhibitor	Oc1c(Br)cc(C=C2C(=O)Nc3ccc(I)cc23)cc1Br	CCG-221814
SNX-2112	Pathway:Cytoskeletal Signaling | Target:HSP (e.g. HSP90)	CC1(C)Cc2c(c(nn2-c2ccc(C(N)=O)c(N[C@H]3CC[C@H](O)CC3)c2)C(F)(F)F)C(=O)C1	CCG-269392
PF-562271	FAK	CN(c1ncccc1CNc1nc(Nc2ccc3NC(=O)Cc3c2)ncc1C(F)(F)F)S(C)(=O)=O	CCG-265006
Clinofibrate	Pathway:Metabolism | Target:HMG-CoA Reductase	CCC(C)(Oc1ccc(cc1)C1(CCCCC1)c1ccc(OC(C)(CC)C(O)=O)cc1)C(O)=O	CCG-269436
Bcr-abl Inhibitor	Bcr-abl Inhibitor	NC(=O)c1cccc(c1)-c1cc(Nc2ccc(OC(F)(F)F)cc2)ncn1	CCG-206737
A 922500	Pathway:Metabolism | Target:Transferase	OC(=O)[C@@H]1CCC[C@H]1C(=O)c1ccc(cc1)-c1ccc(NC(=O)Nc2ccccc2)cc1	CCG-268982
	Inhibitor of collagen production and fibroblast proliferation	Cc1ccc(=O)n(c1)-c1ccccc1	CCG-204989
NVP-BSK805 2HCl	JAK	Cl.Cl.Fc1cc(cc(F)c1CN1CCOCC1)-c1cccc2ncc(nc12)-c1cnn(c1)C1CCNCC1	CCG-264979
HC-030031	Pathway:Transmembrane Transporters | Target:Calcium Channel	CC(C)c1ccc(NC(=O)Cn2cnc3n(C)c(=O)n(C)c(=O)c23)cc1	CCG-268098
XL335	FXR	CC(C)OC(=O)C1=CN(CC(C)(C)c2c1[nH]c1ccccc21)C(=O)c1ccc(F)c(F)c1	CCG-264980
Apoptosis Activator 2	Pathway:Apoptosis | Target:Caspase	Clc1ccc(CN2C(=O)C(=O)c3ccccc23)cc1Cl	CCG-267529
YO-01027	Gamma-secretase	C[C@H](NC(=O)Cc1cc(F)cc(F)c1)C(=O)N[C@H]1c2ccccc2-c2ccccc2N(C)C1=O	CCG-264984
Zaltoprofen	Pathway:Neuronal Signaling | Target:COX	CC(C(O)=O)c1ccc2Sc3ccccc3C(=O)Cc2c1	CCG-267450
JTC-801	Pathway:Neuronal Signaling | Target:Opioid Receptor	Cl.CCc1ccc(OCc2ccccc2C(=O)Nc2ccc3nc(C)cc(N)c3c2)cc1	CCG-269209
BUFEXAMAC	antiinflammatory, analgesic, antipyretic	CCCCOc1ccc(CC(=O)NO)cc1	CCG-39191
PAC-1	Caspase 3 activator; apoptosis inducer.	Oc1c(CC=C)cccc1\C=N\NC(=O)CN1CCN(Cc2ccccc2)CC1	CCG-222545
DAUNOMYCIN HYDROCHLORIDE	antineoplastic	Cl.COc1cccc2C(=O)c3c(O)c4C[C@](O)(C[C@H](O[C@H]5C[C@H](N)[C@H](O)[C@H](C)O5)c4c(O)c3C(=O)c12)C(C)=O	CCG-39942
Anacetrapib (MK-0859)	Pathway:Metabolism | Target:CETP,LDL	COc1cc(F)c(cc1-c1ccc(cc1CN1[C@@H](C)[C@H](OC1=O)c1cc(cc(c1)C(F)(F)F)C(F)(F)F)C(F)(F)F)C(C)C	CCG-270307
Bosentan Hydrate	Pathway:GPCR & G Protein | Target:Endothelin Receptor	O.COc1ccccc1Oc1c(NS(=O)(=O)c2ccc(cc2)C(C)(C)C)nc(nc1OCCO)-c1ncccn1	CCG-270091
Xylazine hydrochloride	alpha2 Adrenoceptor agonist; anesthetic	Cl.Cc1cccc(C)c1NC1=NCCCS1	CCG-222553
CUDC-907	Pathway:Cytoskeletal Signaling | Target:HDAC,PI3K	COc1ccc(cn1)-c1nc(N2CCOCC2)c2sc(CN(C)c3ncc(cn3)C(=O)NO)cc2n1	CCG-269763
Ciclopirox (Penlac)	Pathway:Transmembrane Transporters | Target:ATPase,Anti-infection	Cc1cc(C2CCCCC2)n(O)c(=O)c1	CCG-266632
Dalcetrapib (JTT-705, RO4607381)	CETP	CCC(CC)CC1(CCCCC1)C(=O)Nc1ccccc1SC(=O)C(C)C	CCG-264995
SECNIDAZOLE	antiameobic, antitrichomonas	CC(O)Cn1c(C)ncc1[N+]([O-])=O	CCG-39993
NSC 652287		OCc1ccc(s1)-c1ccc(o1)-c1ccc(CO)s1	CCG-35976
Tolterodine tartrate		O[C@H]([C@@H](O)C(O)=O)C(O)=O.CC(C)N(CC[C@H](c1ccccc1)c1cc(C)ccc1O)C(C)C	CCG-221263
Sotrastaurin	PKC	CN1CCN(CC1)c1nc(C2=C(C(=O)NC2=O)c2c[nH]c3ccccc23)c2ccccc2n1	CCG-264999
	Anti-inflammatory cortisol	[H][C@@]12CC[C@](O)(C(=O)COC(C)=O)[C@@]1(C)CC(=O)[C@@]1([H])[C@@]2([H])CCC2=CC(=O)CC[C@]12C	CCG-204366
Sirtinol	Sirtuin	CC(NC(=O)c1ccccc1\N=C\c1c(O)ccc2ccccc12)c1ccccc1	CCG-265000
TETRACAINE HYDROCHLORIDE	anesthetic (local)	Cl.CCCCNc1ccc(cc1)C(=O)OCCN(C)C	CCG-39266
Alpelisib (BYL719)	Pathway:PI3K/Akt/mTOR | Target:PI3K	Cc1nc(NC(=O)N2CCC[C@H]2C(N)=O)sc1-c1ccnc(c1)C(C)(C)C(F)(F)F	CCG-269139
BROMPHENIRAMINE MALEATE	H1 antihistamine	OC(=O)\C=C/C(O)=O.CN(C)CCC(c1ccc(Br)cc1)c1ccccn1	CCG-39068
Tideglusib	Pathway:PI3K/Akt/mTOR | Target:GSK-3	O=c1sn(-c2cccc3ccccc23)c(=O)n1Cc1ccccc1	CCG-267855
GLICLAZIDE	antidiabetic, adhesion inhibitor	Cc1ccc(cc1)S(=O)(=O)NC(=O)NN1CC2CCCC2C1	CCG-213918
BI-D1870	Pathway:PI3K/Akt/mTOR | Target:S6 Kinase	CC(C)CCN1C(C)C(=O)N(C)c2cnc(Nc3cc(F)c(O)c(F)c3)nc12	CCG-268540
	Inhibits the energy metabolism of neoplastic cells by interfering with mitochondrial hexokinase, cellular respiration, and glycolysis; damages cell and mitochondrial membranes	OC(=O)c1nn(Cc2ccc(Cl)cc2Cl)c2ccccc12	CCG-204803
MRS 2578	Pathway:Neuronal Signaling | Target:P2 Receptor	S=C=Nc1cccc(NC(=S)NCCCCNC(=S)Nc2cccc(c2)N=C=S)c1	CCG-269467
PP-121	Pathway:Protein Tyrosine Kinase | Target:DNA-PK,mTOR,PDGFR,Src,VEGFR,Bcr-Abl	Nc1ncnc2n(nc(-c3cnc4[nH]ccc4c3)c12)C1CCCC1	CCG-267692
6529-0358		Cc1ccc(cc1)S(=O)(=O)n1c(N)nc2ccccc12	CCG-25324
URB-597		NC(=O)c1cccc(c1)-c1cccc(OC(=O)NC2CCCCC2)c1	CCG-207886
Camostat Mesilate (FOY-305)	Pathway:Transmembrane Transporters | Target:Sodium Channel	CS(O)(=O)=O.CN(C)C(=O)COC(=O)Cc1ccc(OC(=O)c2ccc(NC(N)=N)cc2)cc1	CCG-269652
PF-04929113 (SNX-5422)	Pathway:Cytoskeletal Signaling | Target:HSP (e.g. HSP90)	CC1(C)Cc2c(c(nn2-c2ccc(C(N)=O)c(N[C@H]3CC[C@@H](CC3)OC(=O)CN)c2)C(F)(F)F)C(=O)C1	CCG-269865
GW 441756	Pathway:Protein Tyrosine Kinase | Target:Trk receptor	Cn1cc(C=C2C(=O)Nc3cccnc23)c2ccccc12	CCG-267200
	Peroxizome proliferator;specific ligand for the nuclear peroxisome proliferator-activated receptor alpha (PPARalpha)	CC(C)(Oc1ccc(cc1)C1CC1(Cl)Cl)C(O)=O	CCG-204263
Cobicistat (GS-9350)	Pathway:Metabolism | Target:P450 (e.g. CYP17)	CC(C)c1nc(CN(C)C(=O)N[C@@H](CCN2CCOCC2)C(=O)N[C@H](CC[C@H](Cc2ccccc2)NC(=O)OCc2cncs2)Cc2ccccc2)cs1	CCG-270459
BRL-15572	Pathway:Neuronal Signaling | Target:5-HT Receptor	Cl.Cl.OC(CN1CCN(CC1)c1cccc(Cl)c1)C(c1ccccc1)c1ccccc1	CCG-269542
Tempol (4-Hydroxy-TEMPO)	Pathway:Immunology & Inflammation | Target:Immunology & Inflammation related	CC1(C)CC(O)CC(C)(C)N1[O]	CCG-266372
PF-2545920	Pathway:Metabolism | Target:PDE	Cn1cc(c(n1)-c1ccc(OCc2ccc3ccccc3n2)cc1)-c1ccncc1	CCG-268557
IOX2	Pathway:Angiogenesis | Target:HIF	OC(=O)CNC(=O)c1c(O)c2ccccc2n(Cc2ccccc2)c1=O	CCG-268051
Nepicastat hydrochloride	Pathway:Metabolism | Target:Hydroxylase	Cl.NCc1c[nH]c(=S)n1[C@H]1CCc2c(F)cc(F)cc2C1	CCG-267825
TAK 715	Pathway:MAPK | Target:p38 MAPK	CCc1nc(c(s1)-c1ccnc(NC(=O)c2ccccc2)c1)-c1cccc(C)c1	CCG-268646
Geldanamycin	Pathway:Cytoskeletal Signaling | Target:HSP (e.g. HSP90),Autophagy	CO[C@H]1C[C@H](C)CC2=C(OC)C(=O)C=C(NC(=O)\C(C)=C\C=C\[C@H](OC)[C@@H](OC(N)=O)\C(C)=C\[C@H](C)[C@H]1O)C2=O	CCG-270047
Pazopanib	VEGFR	CN(c1ccc2c(C)n(C)nc2c1)c1ccnc(Nc2ccc(C)c(c2)S(N)(=O)=O)n1	CCG-265010
PH-797804	p38 MAPK	CNC(=O)c1ccc(C)c(c1)-n1c(C)cc(OCc2ccc(F)cc2F)c(Br)c1=O	CCG-264986
CPD000058464_LAMOTRIGINE		Nc1nnc(c(N)n1)-c1cccc(Cl)c1Cl	CCG-100856
GSK1070916	Pathway:Cell Cycle | Target:Aurora Kinase	CCn1cc(c(n1)-c1ccc(NC(=O)N(C)C)cc1)-c1ccnc2[nH]c(cc12)-c1cccc(CN(C)C)c1	CCG-269759
CPD000469187_PRAVASTATIN Sodium		[Na+].CC[C@H](C)C(=O)O[C@H]1C[C@H](O)C=C2C=C[C@H](C)[C@H](CC[C@@H](O)C[C@@H](O)CC([O-])=O)[C@@H]12	CCG-100926
NVP-BGT226	Pathway:PI3K/Akt/mTOR | Target:mTOR,PI3K	OC(=O)\C=C/C(O)=O.COc1ccc(cn1)-c1ccc2ncc3n(C)c(=O)n(-c4ccc(N5CCNCC5)c(c4)C(F)(F)F)c3c2c1	CCG-270329
Rupatadine Fumarate	Pathway:Neuronal Signaling | Target:Histamine Receptor	OC(=O)\C=C\C(O)=O.Cc1cncc(CN2CCC(CC2)=C2c3ccc(Cl)cc3CCc3cccnc23)c1	CCG-269922
MAPROTILINE HYDROCHLORIDE	antidepressant	Cl.CNCCCC12CCC(c3ccccc13)c1ccccc21	CCG-38957
CANAGLIFLOZIN	antidiabetic	Cc1ccc(cc1Cc1ccc(s1)-c1ccc(F)cc1)[C@@H]1O[C@H](CO)[C@@H](O)[C@H](O)[C@H]1O	CCG-229581
DOPAMINE HYDROCHLORIDE	cardiotonic, antihypotensive	Cl.NCCc1ccc(O)c(O)c1	CCG-40211
SB705498	Pathway:Others | Target:TRPV	FC(F)(F)c1ccc(nc1)N1CC[C@H](C1)NC(=O)Nc1ccccc1Br	CCG-268991
ACETANILIDE	analgesic, antipyretic	CC(=O)Nc1ccccc1	CCG-38984
GW4064	FXR	CC(C)c1onc(c1COc1ccc(\C=C\c2cccc(c2)C(O)=O)c(Cl)c1)-c1c(Cl)cccc1Cl	CCG-264997
Sulbactam sodium (Unasyn)	Pathway:Microbiology | Target:Anti-infection	[Na+].[H][C@@]12CC(=O)N1[C@@]([H])(C([O-])=O)C(C)(C)S2(=O)=O	CCG-267009
Torcetrapib (CP-529414)	Pathway:Metabolism | Target:CETP	CCOC(=O)N1[C@H](CC)C[C@H](N(Cc2cc(cc(c2)C(F)(F)F)C(F)(F)F)C(=O)OC)c2cc(ccc12)C(F)(F)F	CCG-270197
CLOMIPHENE CITRATE	gonad stimulating principle	OC(=O)CC(O)(CC(O)=O)C(O)=O.CCN(CC)CCOc1ccc(cc1)C(=C(/Cl)c1ccccc1)\c1ccccc1	CCG-39553
CEP-33779	JAK	CN1CCN(CC1)c1cccc(Nc2nc3c(cccn3n2)-c2ccc(cc2)S(C)(=O)=O)c1	CCG-265001
TETRACYCLINE HYDROCHLORIDE	antibacterial, antiamebic, antirickettsial	Cl.CN(C)[C@H]1[C@@H]2C[C@H]3C(=C(O)[C@]2(O)C(=O)C(C(N)=O)=C1O)C(=O)c1c(O)cccc1[C@@]3(C)O	CCG-39267
AG-879	NGFRK	CC(C)(C)c1cc(\C=C(/C#N)C(N)=S)cc(c1O)C(C)(C)C	CCG-100632
DIMETHYL FUMARATE	immunomodulator	COC(=O)\C=C\C(=O)OC	CCG-213618
IKK-2 Inhibitor IV	IKK-2 Inhibitor IV	NC(=O)Nc1sc(cc1C(N)=O)-c1ccc(F)cc1	CCG-206853
ACEMETACIN	antiinflammatory	COc1ccc2n(C(=O)c3ccc(Cl)cc3)c(C)c(CC(=O)OCC(O)=O)c2c1	CCG-39550
	Potent and selective VEGFR PTK inhibitor; inhibits VEGF-induced angiogenesis	Cc1cc(C)c(\C=C2/C(=O)Nc3ccccc23)[nH]1	CCG-205186
ADONITOL		OC[C@H](O)[C@H](O)[C@H](O)CO	CCG-214167
SB 271046	Pathway:Neuronal Signaling | Target:5-HT Receptor	COc1ccc(NS(=O)(=O)c2sc3ccc(Cl)cc3c2C)cc1N1CCNCC1	CCG-269251
Omecamtiv mecarbil (CK-1827452)	Pathway:Transmembrane Transporters | Target:ATPase	COC(=O)N1CCN(Cc2cccc(NC(=O)Nc3ccc(C)nc3)c2F)CC1	CCG-268662
IMD0354	Pathway:NF-?B | Target:I?B/IKK	Oc1ccc(Cl)cc1C(=O)Nc1cc(cc(c1)C(F)(F)F)C(F)(F)F	CCG-268447
BMS-806 (BMS 378806)	Pathway:Others | Target:gp120/CD4	COc1cc[nH]c2ncc(C(=O)C(=O)N3CCN(C[C@H]3C)C(=O)c3ccccc3)c12	CCG-268720
Prucalopride	Pathway:Neuronal Signaling | Target:5-HT Receptor	COCCCN1CCC(CC1)NC(=O)c1cc(Cl)c(N)c2CCOc12	CCG-268257
GSK2126458 (GSK458)	PI3K, mTOR	COc1ncc(cc1NS(=O)(=O)c1ccc(F)cc1F)-c1ccc2nccc(-c3ccnnc3)c2c1	CCG-264973
VU 0361737	Pathway:Neuronal Signaling | Target:GluR	COc1cc(NC(=O)c2ccccn2)ccc1Cl	CCG-267077
PF 3845 hydrate	PF 3845 is a potent, irreversible inhibitor of fatty acid amide hydrolase (FAAH),	FC(F)(F)c1ccc(Oc2cccc(CC3CCN(CC3)C(=O)Nc3cccnc3)c2)nc1	CCG-221482
4-(4-fluorobenzyl)-2-(4-methylphenyl)-1,2,4-thiadiazolane-3,5-dione		Cc1ccc(cc1)-n1sc(=O)n(Cc2ccc(F)cc2)c1=O	CCG-50014
Flavopiridol HCl	CDK	Cl.[H][C@@]1(CCN(C)C[C@H]1O)c1c(O)cc(O)c2c1oc(cc2=O)-c1ccccc1Cl	CCG-264977
Go 6983	Go 6983	COc1ccc2n(CCCN(C)C)cc(C3=C(C(=O)NC3=O)c3c[nH]c4ccccc34)c2c1	CCG-206756
R547	Pathway:Cell Cycle | Target:CDK	COc1ccc(F)c(F)c1C(=O)c1cnc(NC2CCN(CC2)S(C)(=O)=O)nc1N	CCG-269137
PF-4981517	Pathway:Metabolism | Target:P450 (e.g. CYP17)	Cc1ccc(cc1)-c1c(cnn1C)-c1nn(C)c2ncnc(N3CC[C@@H](C3)N3CCCCC3)c12	CCG-269301
Apitolisib (GDC-0980, RG7422)	Pathway:PI3K/Akt/mTOR | Target:mTOR,PI3K	C[C@H](O)C(=O)N1CCN(Cc2sc3c(nc(nc3c2C)-c2cnc(N)nc2)N2CCOCC2)CC1	CCG-269678
Pifithrin-|A (PFT|A) HBr	Pathway:Apoptosis | Target:p53,Autophagy	Br.Cc1ccc(cc1)C(=O)Cn1c2CCCCc2sc1=N	CCG-268250
LY411575	Pathway:Proteases | Target:Gamma-secretase	C[C@H](NC(=O)[C@@H](O)c1cc(F)cc(F)c1)C(=O)N[C@H]1c2ccccc2-c2ccccc2N(C)C1=O	CCG-269539
Amoxicillin		CC1(C)S[C@@H]2[C@H](NC(=O)[C@H](N)c3ccc(O)cc3)C(=O)N2[C@H]1C(O)=O	CCG-220357
Dacomitinib (PF299804, PF299)	EGFR	COc1cc2ncnc(Nc3ccc(F)c(Cl)c3)c2cc1NC(=O)\C=C\CN1CCCCC1	CCG-264987
PMSF		FS(=O)(=O)Cc1ccccc1	CCG-207862
MK-4827(Niraparib)	Pathway:DNA Damage | Target:PARP	NC(=O)c1cccc2cn(nc12)-c1ccc(cc1)[C@@H]1CCCNC1	CCG-267709
Bepotastine Besilate	Pathway:Neuronal Signaling | Target:Histamine Receptor	OS(=O)(=O)c1ccccc1.OC(=O)CCCN1CCC(CC1)O[C@@H](c1ccc(Cl)cc1)c1ccccn1	CCG-269988
GW788388	Pathway:TGF-beta/Smad | Target:TGF-beta/Smad	O=C(NC1CCOCC1)c1ccc(cc1)-c1cc(ccn1)-c1c[nH]nc1-c1ccccn1	CCG-268948
Azelnidipine	Pathway:Transmembrane Transporters | Target:Calcium Channel	CC(C)OC(=O)C1=C(C)NC(N)=C(C1c1cccc(c1)[N+]([O-])=O)C(=O)OC1CN(C1)C(c1ccccc1)c1ccccc1	CCG-270140
NAPHAZOLINE HYDROCHLORIDE	adrenergic agonist, nasal decongestant	Cl.C(C1=NCCN1)c1cccc2ccccc12	CCG-40122
NVP-BVU972	Pathway:Protein Tyrosine Kinase | Target:c-Met	Cn1cc(cn1)-c1ccc2ncc(Cc3ccc4ncccc4c3)n2n1	CCG-267923
ASARYLALDEHYDE	fly attractant	COc1cc(OC)c(C=O)cc1OC	CCG-38657
MK-2461	c-Met	CN(C[C@@H]1COCCO1)S(=O)(=O)Nc1ccc2ccc3ncc(cc3c(=O)c2c1)-c1cnn(C)c1	CCG-264723
CLOMIPRAMINE HYDROCHLORIDE	antidepressant	Cl.CN(C)CCCN1c2ccccc2CCc2ccc(Cl)cc12	CCG-39492
Vistusertib (AZD2014)	Pathway:PI3K/Akt/mTOR | Target:mTOR	CNC(=O)c1cccc(c1)-c1ccc2c(nc(nc2n1)N1CCOC[C@@H]1C)N1CCOC[C@@H]1C	CCG-269370
AZELASTINE HYDROCHLORIDE	H1 antihistamine (nonsedating); leucotriene synthesis blocker	Cl.CN1CCCC(CC1)n1nc(Cc2ccc(Cl)cc2)c2ccccc2c1=O	CCG-40046
Sofosbuvir(PSI-7977)	Pathway:DNA Damage | Target:DNA/RNA Synthesis	CC(C)OC(=O)[C@H](C)N[P@](=O)(OC[C@H]1O[C@@H](n2ccc(=O)[nH]c2=O)[C@](C)(F)[C@@H]1O)Oc1ccccc1	CCG-269909
Cloxacillin sodium	Pathway:Microbiology | Target:Anti-infection	O.[Na+].[H][C@]12SC(C)(C)[C@@H](N1C(=O)[C@H]2NC(=O)c1c(C)onc1-c1ccccc1Cl)C([O-])=O	CCG-269503
Dabrafenib	Raf	CC(C)(C)c1nc(c(s1)-c1ccnc(N)n1)-c1cccc(NS(=O)(=O)c2c(F)cccc2F)c1F	CCG-264736
XYLOMETAZOLINE HYDROCHLORIDE	adrenergic agonist, nasal decongestant	Cl.Cc1cc(cc(C)c1CC1=NCCN1)C(C)(C)C	CCG-39900
Torin 2	mTOR	Nc1ccc(cn1)-c1ccc2ncc3ccc(=O)n(-c4cccc(c4)C(F)(F)F)c3c2c1	CCG-265003
CPD000466381_MIGLITOL		OCCN1C[C@H](O)[C@@H](O)[C@H](O)[C@H]1CO	CCG-100920
ML133 HCL	Pathway:Transmembrane Transporters | Target:Potassium Channel	Cl.COc1ccc(CNCc2cccc3ccccc23)cc1	CCG-267619
THIOXOLONE	antiseborrhoic	Oc1ccc2sc(=O)oc2c1	CCG-39965
Cathepsin Inhibitor 1	Pathway:Proteases | Target:Cysteine Protease	Cn1nc(cc1C(=O)N[C@@H](Cc1cccc(Cl)c1)C(=O)NCC#N)C(C)(C)C	CCG-268669
CLORSULON	antiparasitic, fasciolicide	Nc1cc(C(Cl)=C(Cl)Cl)c(cc1S(N)(=O)=O)S(N)(=O)=O	CCG-213340
(-)-MK 801 hydrogen maleate		OC(=O)\C=C/C(O)=O.C[C@@]12N[C@@H](Cc3ccccc13)c1ccccc21	CCG-220935
OSI-027	Pathway:PI3K/Akt/mTOR | Target:mTOR	COc1cccc2cc([nH]c12)-c1nc([C@H]2CC[C@@H](CC2)C(O)=O)n2ncnc(N)c12	CCG-268721
VUF 10166	Pathway:Neuronal Signaling | Target:5-HT Receptor	CN1CCN(CC1)c1nc2ccccc2nc1Cl	CCG-267078
NPS-2143 (SB262470)	Pathway:GPCR & G Protein | Target:CaSR	CC(C)(Cc1ccc2ccccc2c1)NC[C@@H](O)COc1cccc(Cl)c1C#N	CCG-268751
Dizocilpine maleate		O=C(O)\C=C/C(=O)O.C[C@]12N[C@H](Cc3ccccc13)c1ccccc21	CCG-220109
5-hydroxymethyl tolterodine (PNU 200577)	Pathway:Neuronal Signaling | Target:AChR	CC(C)N(CC[C@H](c1ccccc1)c1cc(CO)ccc1O)C(C)C	CCG-267936
SB-742457	Pathway:Neuronal Signaling | Target:5-HT Receptor	O=S(=O)(c1ccccc1)c1cnc2c(cccc2c1)N1CCNCC1	CCG-268069
Dolutegravir (GSK1349572)	Pathway:Microbiology | Target:Integrase	[H][C@]12Cn3cc(C(=O)NCc4ccc(F)cc4F)c(=O)c(O)c3C(=O)N1[C@H](C)CCO2	CCG-268876
S-Ruxolitinib (INCB018424)	JAK	N#CC[C@@H](C1CCCC1)n1cc(cn1)-c1ncnc2[nH]ccc12	CCG-265007
Ibrutinib (PCI-32765)	Src	Nc1ncnc2n(nc(-c3ccc(Oc4ccccc4)cc3)c12)C1CCCN(C1)C(=O)C=C	CCG-264978
WZ 811	Pathway:GPCR & G Protein | Target:CXCR	C(Nc1ccccn1)c1ccc(CNc2ccccn2)cc1	CCG-267383
WAY-600	Pathway:PI3K/Akt/mTOR | Target:mTOR	C(N1CCC(CC1)n1ncc2c(nc(nc12)-c1ccc2[nH]ccc2c1)N1CCOCC1)c1cccnc1	CCG-269655
icotinib	EGFR	C#Cc1cccc(Nc2ncnc3cc4OCCOCCOCCOc4cc23)c1	CCG-264757
A-769662	AMPK	Oc1ccccc1-c1ccc(cc1)-c1csc2[nH]c(=O)c(C#N)c(O)c12	CCG-264981
5147472	HSP70 inhibitor	NS(=O)(=O)C#Cc1ccccc1	CCG-2233
CP-91149	CP-91149 is a selective glycogen phosphorylase inhibitor.	CN(C)C(=O)[C@H](O)[C@H](Cc1ccccc1)NC(=O)c1cc2cc(Cl)ccc2[nH]1	CCG-221675
ASPIRIN	analgesic, antipyretic, antiinflammatory	CC(=O)Oc1ccccc1C(O)=O	CCG-39490
Tyrphostin AG 1478	EGFRK	COc1cc2ncnc(Nc3cccc(Cl)c3)c2cc1OC	CCG-52663
Piceatannol	Syk	Oc1cc(O)cc(\C=C\c2ccc(O)c(O)c2)c1	CCG-100627
PHA-767491	Pathway:Cell Cycle | Target:CDK	O=C1NCCc2[nH]c(cc12)-c1ccncc1	CCG-266672
Fosaprepitant dimeglumine salt	Pathway:Others | Target:Others	CNC[C@H](O)[C@@H](O)[C@H](O)[C@H](O)CO.CNC[C@H](O)[C@@H](O)[C@H](O)[C@H](O)CO.C[C@@H](O[C@H]1OCCN(Cc2nn(c(=O)[nH]2)P(O)(O)=O)[C@H]1c1ccc(F)cc1)c1cc(cc(c1)C(F)(F)F)C(F)(F)F	CCG-270607
PHA-848125	Pathway:Cell Cycle | Target:CDK	CNC(=O)c1nn(C)c-2c1C(C)(C)Cc1cnc(Nc3ccc(cc3)N3CCN(C)CC3)nc-21	CCG-269340
ALVERINE CITRATE	anticholinergic	OC(=O)CC(O)(CC(O)=O)C(O)=O.CCN(CCCc1ccccc1)CCCc1ccccc1	CCG-212472
Epinephrine bitartrate (Adrenalinium)	Pathway:GPCR & G Protein | Target:Adrenergic Receptor	O[C@H]([C@@H](O)C(O)=O)C(O)=O.CNC[C@H](O)c1ccc(O)c(O)c1	CCG-267841
MK-2048	Pathway:Microbiology | Target:Integrase	CCN1C[C@H](C)n2c(c(O)c3c2c(nn(Cc2ccc(F)c(Cl)c2)c3=O)C(=O)NC)C1=O	CCG-269361
Ascorbyl palmitate		CCCCCCCCCCCCCCCC(=O)OC[C@H](O)[C@H]1OC(=O)C(O)=C1O	CCG-207947
Nocodazole	Inhibits autophagosome/lysosome fusion; Microtubule depolymerization	COC(=O)Nc1nc2ccc(cc2[nH]1)C(=O)c1cccs1	CCG-208075
PHENFORMIN HYDROCHLORIDE	antidiabetic	Cl.NC(=N)NC(=N)NCCc1ccccc1	CCG-213589
TAK-285	Pathway:Protein Tyrosine Kinase | Target:EGFR,HER2	CC(C)(O)CC(=O)NCCn1ccc2ncnc(Nc3ccc(Oc4cccc(c4)C(F)(F)F)c(Cl)c3)c12	CCG-269993
AMINOLEVULINIC ACID HYDROCHLORIDE	antineoplastic	Cl.NCC(=O)CCC(O)=O	CCG-39079
VU 0357121	Pathway:Neuronal Signaling | Target:GluR	CCCCOc1ccc(cc1)C(=O)Nc1ccc(F)cc1F	CCG-267522
VU 0357121
VU 0357121
Amoxicillin sodium (Amox)	Pathway:Microbiology | Target:Anti-infection	[Na+].[H][C@]12SC(C)(C)[C@@H](N1C(=O)[C@H]2NC(=O)[C@H](N)c1ccc(O)cc1)C([O-])=O	CCG-268488
Ipatasertib (GDC-0068)	Pathway:PI3K/Akt/mTOR | Target:Akt	CC(C)NC[C@@H](C(=O)N1CCN(CC1)c1ncnc2[C@H](O)C[C@@H](C)c12)c1ccc(Cl)cc1	CCG-269312
PHENACETIN	analgesic, antipyretic	CCOc1ccc(NC(C)=O)cc1	CCG-39439
	LC Laboratories CXX-101	CC(=O)Nc1ccc(cc1)C(=O)Nc1ccccc1N	CCG-208757
Pioglitazone		CCc1ccc(CCOc2ccc(CC3SC(=O)NC3=O)cc2)nc1	CCG-220107
JNJ 1661010	Pathway:Metabolism | Target:FAAH	O=C(Nc1ccccc1)N1CCN(CC1)c1nc(ns1)-c1ccccc1	CCG-268230
CPD000059075_DEHYDROEPIANDROSTERONE		C[C@]12CC[C@H]3[C@@H](CC=C4C[C@@H](O)CC[C@]34C)[C@@H]1CCC2=O	CCG-101190
SB 269970 hydrochloride	Selective 5-HT7 serotonin receptor antagonist	Cl.CC1CCN(CC[C@H]2CCCN2S(=O)(=O)c2cccc(O)c2)CC1	CCG-222363
ARECOLINE HYDROBROMIDE	anthelmintic (Cestodes), hypotensive, cathartic	Br.COC(=O)C1=CCCN(C)C1	CCG-38354
StemRegenin 1	Pathway:Metabolism | Target:AhR	CC(C)n1cnc2c(NCCc3ccc(O)cc3)nc(nc12)-c1csc2ccccc12	CCG-268998
R788 (Fostamatinib)	Pathway:Angiogenesis | Target:Syk	COc1cc(Nc2ncc(F)c(Nc3ccc4OC(C)(C)C(=O)N(COP(O)(O)=O)c4n3)n2)cc(OC)c1OC	CCG-270128
U-104	Pathway:Metabolism | Target:Carbonic Anhydrase	NS(=O)(=O)c1ccc(NC(=O)Nc2ccc(F)cc2)cc1	CCG-267573
DCC-2036 (Rebastinib)	Bcr-Abl	CNC(=O)c1cc(Oc2ccc(NC(=O)Nc3cc(nn3-c3ccc4ncccc4c3)C(C)(C)C)c(F)c2)ccn1	CCG-264972
IKK-16	Pathway:NF-?B | Target:I?B/IKK	O=C(N1CCC(CC1)N1CCCC1)c1ccc(Nc2nccc(n2)-c2cc3ccccc3s2)cc1	CCG-269574
MK-0752	Gamma-secretase	OC(=O)CC[C@H]1CC[C@@](CC1)(c1cc(F)ccc1F)S(=O)(=O)c1ccc(Cl)cc1	CCG-264974
Tyrphostin 9	PDGFRK	CC(C)(C)c1cc(C=C(C#N)C#N)cc(c1O)C(C)(C)C	CCG-100624
A-674563	Pathway:PI3K/Akt/mTOR | Target:Akt,CDK,PKA	Cc1n[nH]c2ccc(cc12)-c1cncc(OC[C@@H](N)Cc2ccccc2)c1	CCG-268139
LUMIRACOXIB	antiinflammatory, analgesic, antiarthritic	Cc1ccc(Nc2c(F)cccc2Cl)c(CC(O)=O)c1	CCG-213068
PI 3-KbInhibitor II	PI 3-KbInhibitor II	FC1(F)Oc2ccc(\C=C3/SC(=O)NC3=O)cc2O1	CCG-206780
BAY 11-7082	IKK pathway	Cc1ccc(cc1)S(=O)(=O)\C=C\C#N	CCG-100669
ADX-47273	Pathway:Neuronal Signaling | Target:GluR	Fc1ccc(cc1)C(=O)N1CCC[C@@H](C1)c1nc(no1)-c1ccc(F)cc1	CCG-268283
Salubrinal	Pathway:Apoptosis | Target:PERK	ClC(Cl)(Cl)C(NC(=S)Nc1cccc2cccnc12)NC(=O)\C=C\c1ccccc1	CCG-269541
RS-127445	Pathway:Neuronal Signaling | Target:5-HT Receptor	CC(C)c1cc(nc(N)n1)-c1ccc(F)c2ccccc12	CCG-267254
Carbazochrome sodium sulfonate	Pathway:Others | Target:Others	[Na+].CN1C(CC2=C\C(=N\NC(N)=O)C(=O)C=C12)S([O-])(=O)=O	CCG-267724
TAK-901	Pathway:Cell Cycle | Target:Aurora Kinase	CCS(=O)(=O)c1cccc(c1)-c1cc(C(=O)NC2CCN(C)CC2)c(C)c2[nH]c3ncc(C)cc3c12	CCG-269734
NIFLUMIC ACID	analgesic, antiinflammatory	OC(=O)c1cccnc1Nc1cccc(c1)C(F)(F)F	CCG-40157
SB 415286	GSK-3	Oc1ccc(NC2=C(C(=O)NC2=O)c2ccccc2[N+]([O-])=O)cc1Cl	CCG-101286
Fenoprofen calcium hydrate	Pathway:Immunology & Inflammation | Target:Immunology & Inflammation related	O.O.CC(C(=O)O[Ca]OC(=O)C(C)c1cccc(Oc2ccccc2)c1)c1cccc(Oc2ccccc2)c1	CCG-270042
PF-04691502	Pathway:PI3K/Akt/mTOR | Target:Akt,mTOR,PI3K	COc1ccc(cn1)-c1cc2c(C)nc(N)nc2n([C@H]2CC[C@@H](CC2)OCCO)c1=O	CCG-268947
ROFECOXIB	COX2 inhibitor, antiinflammatory, antiarthritic	CS(=O)(=O)c1ccc(cc1)C1=C(C(=O)OC1)c1ccccc1	CCG-40253
HER2 Inhibitor 1	Pathway:Protein Tyrosine Kinase | Target:EGFR,HER2	Cc1cc(Nc2ncnc3ccc(cc23)-c2ccc(CNCCS(C)(=O)=O)o2)ccc1Oc1ccn2ncnc2c1	CCG-270092
Azilsartan Medoxomil (TAK-491)	Pathway:Endocrinology & Hormones | Target:RAAS	CCOc1nc2cccc(C(=O)OCc3oc(=O)oc3C)c2n1Cc1ccc(cc1)-c1ccccc1-c1nc(=O)o[nH]1	CCG-270084
	Endogenous hormone and neurotransmitter	[H][C@](O)(CNC)c1ccc(O)c(O)c1	CCG-204593
		Cn1cnc(N)c2ncnc12	CCG-206388
Ritodrine hydrochloride	beta2-Adrenoceptor agonist; relaxes uterine muscle contractions	Cl.C[C@@H](NCCc1ccc(O)cc1)[C@@H](O)c1ccc(O)cc1	CCG-222345
CPI-613	Pathway:Metabolism | Target:Dehydrogenase	OC(=O)CCCCC(CCSCc1ccccc1)SCc1ccccc1	CCG-268505
Ceftiofur hydrochloride	Pathway:Microbiology | Target:Anti-infection	Cl.[H][C@@]1(NC(=O)C(=N\OC)\c2csc(N)n2)C(=O)N2C(C(O)=O)=C(CSC(=O)c3ccco3)CS[C@]12[H]	CCG-270045
A-803467	Pathway:Transmembrane Transporters | Target:Sodium Channel	COc1cc(NC(=O)c2ccc(o2)-c2ccc(Cl)cc2)cc(OC)c1	CCG-268128
DAPHNETIN	PK inhibitor, antimalarial	Oc1ccc2ccc(=O)oc2c1O	CCG-39736
WP1066	Pathway:JAK/STAT | Target:JAK	N#C\C(C(=O)N[C@@H](C)c1ccccc1)=C/c1cccc(Br)n1	CCG-268106
ISOPROTERENOL HYDROCHLORIDE	bronchodilator	Cl.CC(C)NCC(O)c1ccc(O)c(O)c1	CCG-40129
	Highly selective, non-competitive mGluR5 metabotropic glutamate receptor antagonist	Cc1cccc(n1)C#Cc1ccccc1	CCG-204823
ZIDOVUDINE [AZT]	RT transferase inhibitor, antiviral	Cc1cn([C@H]2C[C@H](N=[N+]=[N-])[C@@H](CO)O2)c(=O)[nH]c1=O	CCG-39924
CPD000466284_AM-251		Cc1c(nn(c1-c1ccc(I)cc1)-c1ccc(Cl)cc1Cl)C(=O)NN1CCCCC1	CCG-101124
Tolvaptan (OPC-41061)	Pathway:GPCR & G Protein | Target:Vasopressin Receptor	Cc1ccccc1C(=O)Nc1ccc(C(=O)N2CCCC(O)c3cc(Cl)ccc23)c(C)c1	CCG-269223
Clindamycin	Pathway:Others | Target:Others	CCC[C@@H]1C[C@H](N(C)C1)C(=O)N[C@H]([C@H](C)Cl)[C@H]1O[C@H](SC)[C@H](O)[C@@H](O)[C@H]1O	CCG-268941
CPD000466364_IDEBENONE		COC1=C(OC)C(=O)C(CCCCCCCCCCO)=C(C)C1=O	CCG-100846
Baricitinib (LY3009104)	Pathway:JAK/STAT | Target:JAK	CCS(=O)(=O)N1CC(CC#N)(C1)n1cc(cn1)-c1ncnc2[nH]ccc12	CCG-268312
Noradrenaline bitartrate monohydrate (Levoph	Pathway:GPCR & G Protein | Target:Adrenergic Receptor	O.[H][C@](O)(C(O)=O)[C@@]([H])(O)C(O)=O.[H][C@](O)(CN)c1ccc(O)c(O)c1	CCG-267878
Golvatinib (E7050)	Pathway:Protein Tyrosine Kinase | Target:c-Met,VEGFR	CN1CCN(CC1)C1CCN(CC1)C(=O)Nc1cc(Oc2ccc(NC(=O)C3(CC3)C(=O)Nc3ccc(F)cc3)c(F)c2)ccn1	CCG-270294
LY2603618	Chk	Cc1cnc(NC(=O)Nc2cc(Br)c(C)cc2OC[C@@H]2CNCCO2)cn1	CCG-264970
JAK3 Inhibitor II	JAK3 Inhibitor II	COc1cc2ncnc(Nc3ccc(O)c(Br)c3)c2cc1OC	CCG-206762
CCT128930	Pathway:PI3K/Akt/mTOR | Target:Akt	NC1(Cc2ccc(Cl)cc2)CCN(CC1)c1ncnc2[nH]ccc12	CCG-267939
AMINOHIPPURIC ACID	renal function diagnosis	Nc1ccc(cc1)C(=O)NCC(O)=O	CCG-39181
WYE-125132	Pathway:PI3K/Akt/mTOR | Target:mTOR	CNC(=O)Nc1ccc(cc1)-c1nc(N2CC3CCC(C2)O3)c2cnn(C3CCC4(CC3)OCCO4)c2n1	CCG-269851
ZM 323881 HCl	Pathway:Protein Tyrosine Kinase | Target:VEGFR	Cl.Cc1cc(F)c(Nc2ncnc3cc(OCc4ccccc4)ccc23)cc1O	CCG-268785
AS-252424	PI3K V	Oc1cc(F)ccc1-c1ccc(\C=C2/SC(=O)NC2=O)o1	CCG-101298
PF-477736	chk1	Cn1cc(cn1)-c1[nH]c2cc(NC(=O)[C@H](N)C3CCCCC3)cc3c2c1cn[nH]c3=O	CCG-264713
CAY10505	Pathway:PI3K/Akt/mTOR | Target:PI3K	Fc1ccc(cc1)-c1ccc(\C=C2\SC(=O)NC2=O)o1	CCG-267369
Dapivirine (TMC120)	Pathway:Microbiology | Target:Reverse Transcriptase	Cc1cc(C)c(Nc2ccnc(Nc3ccc(cc3)C#N)n2)c(C)c1	CCG-267802
BMY 7378 dihydrochloride	Partial 5-HT1A serotonin receptor agonist; alpha1D adrenoceptor antagonist	Cl.Cl.COc1ccccc1N1CCN(CCN2C(=O)CC3(CCCC3)CC2=O)CC1	CCG-221510
CHIR-99021 (CT99021) HCl	PI3K/Akt/mTOR	Cl.Cc1c[nH]c(n1)-c1cnc(NCCNc2ccc(cn2)C#N)nc1-c1ccc(Cl)cc1Cl	CCG-265009
CH5132799	PI3K, mTOR	CS(=O)(=O)N1CCc2c1nc(nc2-c1cnc(N)nc1)N1CCOCC1	CCG-264982
Clevudine (Levovir)	Pathway:DNA Damage | Target:DNA/RNA Synthesis	Cc1cn([C@H]2O[C@@H](CO)[C@H](O)[C@H]2F)c(=O)[nH]c1=O	CCG-267053
AMG-900	Aurora Kinase	Cc1csc(c1)-c1nnc(Nc2ccc(Oc3ncccc3-c3ccnc(N)n3)cc2)c2ccccc12	CCG-264985
CICLOPIROX OLAMINE	antifungal	NCCO.Cc1cc(C2CCCCC2)n(O)c(=O)c1	CCG-38945
Crenolanib (CP-868596)	PDGFR	CC1(COc2ccc3n(cnc3c2)-c2ccc3cccc(N4CCC(N)CC4)c3n2)COC1	CCG-264988
Linagliptin (BI-1356)	Pathway:Proteases | Target:DPP-4	CC#CCn1c(nc2n(C)c(=O)n(Cc3nc(C)c4ccccc4n3)c(=O)c12)N1CCC[C@@H](N)C1	CCG-269463
CHIR-98014	Pathway:PI3K/Akt/mTOR | Target:GSK-3	Nc1nc(NCCNc2ncc(c(n2)-c2ccc(Cl)cc2Cl)-n2ccnc2)ccc1[N+]([O-])=O	CCG-269591
Cinepazide maleate	Pathway:Transmembrane Transporters | Target:Calcium Channel	OC(=O)\C=C/C(O)=O.COc1cc(\C=C\C(=O)N2CCN(CC(=O)N3CCCC3)CC2)cc(OC)c1OC	CCG-269931
ARQ 197 (Tivantinib)	Pathway:Protein Tyrosine Kinase | Target:c-Met	[H][C@]1(C(=O)NC(=O)[C@@]1([H])c1cn2CCCc3cccc1c23)c1c[nH]c2ccccc12	CCG-268285
Medetomidine HCl	Pathway:Neuronal Signaling | Target:Adrenergic Receptor	Cl.CC(c1c[nH]cn1)c1cccc(C)c1C	CCG-266850
Epinephrine HCl (Adrenaline)	Pathway:Neuronal Signaling | Target:Adrenergic Receptor	Cl.CNC[C@H](O)c1ccc(O)c(O)c1	CCG-266718
CPD000059142_BENACTYZINE HYDROCHLORIDE		Cl.CCN(CC)CCOC(=O)C(O)(c1ccccc1)c1ccccc1	CCG-101069
Dexmedetomidine	Pathway:Neuronal Signaling | Target:Adrenergic Receptor	C[C@H](c1cnc[nH]1)c1cccc(C)c1C	CCG-266586
Carbasalate Calcium	Pathway:Others | Target:Others	NC(N)=O.CC(=O)Oc1ccccc1C(=O)O[Ca]OC(=O)c1ccccc1OC(C)=O	CCG-269318
2-Thiouracil	Pathway:Others | Target:Others	O=c1cc[nH]c(=S)[nH]1	CCG-266107
Elafibranor	Pathway:Metabolism | Target:PPAR	CSc1ccc(cc1)C(=O)\C=C\c1cc(C)c(OC(C)(C)C(O)=O)c(C)c1	CCG-268462
Doxepin hydrochloride		Cl.CN(C)CC\C=C1/c2ccccc2COc2ccccc12	CCG-220263
Iron sucrose	Pathway:Others | Target:Others	[Fe+3].[Fe+3].O[C@@H]([C@H](O)[C@@H](O)C([O-])=O)[C@H](O)C([O-])=O.O[C@@H]([C@H](O)[C@@H](O)C([O-])=O)[C@H](O)C([O-])=O.O[C@@H]([C@H](O)[C@@H](O)C([O-])=O)[C@H](O)C([O-])=O	CCG-270421
METHYLTHIOURACIL	antithyroid agent	Cc1cc(=O)[nH]c(=S)[nH]1	CCG-39119
Cholic acid	Pathway:Others | Target:Others	[H][C@@]12CC[C@H]([C@H](C)CCC(O)=O)[C@@]1(C)[C@@H](O)C[C@@]1([H])[C@@]2([H])[C@H](O)C[C@]2([H])C[C@H](O)CC[C@]12C	CCG-268746
Butenafine Hydrochloride		Cl.CN(Cc1ccc(cc1)C(C)(C)C)Cc1cccc2ccccc12	CCG-220604
Betaine	Pathway:Others | Target:Others	C[N+](C)(C)CC([O-])=O	CCG-266068
Anagrelide HCl	PDE	Cl.Clc1ccc2NC3=NC(=O)CN3Cc2c1Cl	CCG-265012
Notoginsenoside R1	Pathway:Others | Target:Others	[H][C@@]12[C@H](CC[C@@]1(C)[C@]1(C)C[C@H](O[C@@H]3O[C@H](CO)[C@@H](O)[C@H](O)[C@H]3O[C@@H]3OC[C@@H](O)[C@H](O)[C@H]3O)[C@@]3([H])C(C)(C)[C@@H](O)CC[C@]3(C)[C@@]1([H])C[C@H]2O)[C@](C)(CCC=C(C)C)O[C@@H]1O[C@H](CO)[C@@H](O)[C@H](O)[C@H]1O	CCG-270581
AMITRIPTYLINE HYDROCHLORIDE	antidepressant	Cl.CN(C)CCC=C1c2ccccc2CCc2ccccc12	CCG-38919
Patchouli alcohol	Pathway:Immunology & Inflammation | Target:Immunology & Inflammation related	[H][C@@]12CC[C@@]3(C)[C@@]([H])(C1)[C@@H](C)CC[C@@]3(O)C2(C)C	CCG-266740
diphenyl(4-piperidyl)methanol		OC(C1CCNCC1)(c1ccccc1)c1ccccc1	CCG-51239
Tiglic acid	Pathway:Others | Target:Others	C\C=C(/C)C(O)=O	CCG-266028
THIOCTIC ACID	hepatoprotectant	OC(=O)CCCCC1CCSS1	CCG-39063
Lycorine hydrochloride	Pathway:Proteases | Target:HCV Protease	Cl.[H][C@@]12N3CCC1=C[C@H](O)[C@@H](O)[C@@]2([H])c1cc2OCOc2cc1C3	CCG-267737
BerbamineA?2HCl		Cl.Cl.COc1cc2CCN(C)[C@H]3Cc4ccc(Oc5cc(C[C@H]6N(C)CCc7cc(OC)c(OC)c(Oc1cc23)c67)ccc5O)cc4	CCG-208294
Ginsenoside Re	Pathway:Others | Target:Others	[H][C@@]1(CC[C@]2(C)[C@]1([H])[C@H](O)C[C@]1([H])[C@@]3(C)CC[C@H](O)C(C)(C)[C@]3([H])[C@H](C[C@@]21C)O[C@]1([H])O[C@H](CO)[C@@H](O)[C@H](O)[C@H]1O[C@]1([H])O[C@@H](C)[C@H](O)[C@@H](O)[C@H]1O)[C@](C)(CCC=C(C)C)O[C@@H]1O[C@H](CO)[C@@H](O)[C@H](O)[C@H]1O	CCG-270589
Acetylspiramycin (ASPM)	Pathway:Microbiology | Target:Anti-infection	CO[C@H]1[C@H](OC(C)=O)CC(=O)O[C@H](C)C\C=C\C=C\[C@H](O[C@H]2CC[C@H](N(C)C)[C@@H](C)O2)[C@H](C)C[C@H](CC=O)[C@@H]1O[C@@H]1O[C@H](C)[C@@H](O[C@@H]2O[C@@H](C)[C@H](O)[C@](C)(O)C2)[C@H](N(C)C)[C@H]1O	CCG-270557
Dehydroevodiamine hydrochloride	Pathway:Neuronal Signaling | Target:AChR	Cl.CN1C2=C3N=c4ccccc4=C3CCN2C(=O)c2ccccc12	CCG-267889
SYRINGIC ACID	antiproliferative; antifungal	COc1cc(cc(OC)c1O)C(O)=O	CCG-214218
Isoalantolactone	Pathway:Others | Target:Others	[H][C@@]12C[C@@]3(C)CCCC(=C)[C@]3([H])C[C@]1([H])C(=C)C(=O)O2	CCG-266809
	Pathway:Microbiology | Target:Anti-infection	[Na+].[H][C@]12SCC(CSc3nnnn3C)=C(N1C(=O)[C@H]2NC(=O)[C@H](OC=O)c1ccccc1)C([O-])=O	CCG-269787
Carnosic acid		[H][C@@]12CCc3cc(C(C)C)c(O)c(O)c3[C@]1(CCCC2(C)C)C(O)=O	CCG-207954
Mafenide Acetate	Pathway:Metabolism | Target:Carbonic Anhydrase	CC(O)=O.NCc1ccc(cc1)S(N)(=O)=O	CCG-266920
Panaxatriol	Pathway:Others | Target:Others	[H][C@@]1(CC[C@]2(C)[C@]1([H])[C@H](O)C[C@]1([H])[C@@]3(C)CC[C@H](O)C(C)(C)[C@]3([H])[C@H](O)C[C@@]21C)[C@@]1(C)CCCC(C)(C)O1	CCG-269510
Promestriene	Pathway:Endocrinology & Hormones | Target:Estrogen/progestogen Receptor	[H][C@@]12CC[C@H](OC)[C@@]1(C)CC[C@]1([H])c3ccc(OCCC)cc3CC[C@@]21[H]	CCG-267796
4-Hydroxybenzyl alcohol	Pathway:Others | Target:Others	OCc1ccc(O)cc1	CCG-266090
Ilaprazole	Pathway:Transmembrane Transporters | Target:Proton Pump	COc1ccnc(CS(=O)c2nc3ccc(cc3[nH]2)-n2cccc2)c1C	CCG-268243
Cardamonin	Down-regulation I?-catenin Inhibitor	COc1cc(O)cc(O)c1C(=O)\C=C\c1ccccc1	CCG-208127
5424764	Townsend Library	COC(=O)Nc1nc2ccccc2[nH]1	CCG-101273
Indigo	Pathway:Others | Target:Others	O=C1\C(Nc2ccccc12)=C1/Nc2ccccc2C1=O	CCG-267072
FELBINAC	antiinflammatory	OC(=O)Cc1ccc(cc1)-c1ccccc1	CCG-213621
QUINIC ACID		O[C@@H]1C[C@@](O)(C[C@@H](O)[C@H]1O)C(O)=O	CCG-38438
2,6-Dihydroxypurine	Pathway:Others | Target:Others	O=c1[nH]c2nc[nH]c2c(=O)[nH]1	CCG-266216
(1R,2R)-trans-N-Boc-1,2-cyclohexanediamine	Pathway:Others | Target:Others	CC(C)(C)OC(=O)N[C@@H]1CCCC[C@H]1N	CCG-266681
Diclofenac Potassium	Pathway:Immunology & Inflammation | Target:Immunology & Inflammation related	[K+].[O-]C(=O)Cc1ccccc1Nc1c(Cl)cccc1Cl	CCG-267848
Dihydrothymine	Pathway:Others | Target:Others	CC1CNC(=O)NC1=O	CCG-266106
FOSCARNET SODIUM	antiviral	[Na+].[Na+].[Na+].[O-]C(=O)P([O-])([O-])=O	CCG-40026
Tulathromycin A	Pathway:Others | Target:Others	[H][C@@]1(C[C@@](C)(OC)[C@](O)(CNCCC)[C@H](C)O1)O[C@H]1[C@H](C)[C@@H](O[C@]2([H])O[C@H](C)C[C@@H]([C@H]2O)N(C)C)[C@](C)(O)C[C@@H](C)CN[C@H](C)[C@@H](O)[C@](C)(O)[C@@H](CC)OC(=O)[C@@H]1C	CCG-270497
MOGUISTEINE	antitussive, non-narcotic	CCOC(=O)CC(=O)N1CCSC1COc1ccccc1OC	CCG-213816
Isavuconazole	Pathway:Microbiology | Target:Anti-infection	C[C@@H](c1nc(cs1)-c1ccc(cc1)C#N)[C@](O)(Cn1cncn1)c1cc(F)ccc1F	CCG-269093
ORNIDAZOLE	antiinfective	Cc1ncc(n1CC(O)CCl)[N+]([O-])=O	CCG-213587
METAXALONE	muscle relaxant (skeletal)	Cc1cc(C)cc(OCC2CNC(=O)O2)c1	CCG-39592
METHENAMINE	antibacterial (urinary)	C1N2CN3CN1CN(C2)C3	CCG-40289
Oxiglutatione	Pathway:Others | Target:Others	N[C@@H](CCC(=O)N[C@@H](CSSC[C@H](NC(=O)CC[C@H](N)C(O)=O)C(=O)NCC(O)=O)C(=O)NCC(O)=O)C(O)=O	CCG-270238
MEPIVACAINE HYDROCHLORIDE	anesthetic (local)	Cl.CN1CCCCC1C(=O)Nc1c(C)cccc1C	CCG-39081
2'-Deoxyinosine	Pathway:Others | Target:Others	OC[C@H]1O[C@H](C[C@@H]1O)n1cnc2c1nc[nH]c2=O	CCG-266978
ANTIPYRINE	analgesic	Cc1cc(=O)n(-c2ccccc2)n1C	CCG-38904
Palmatine	Pathway:Neuronal Signaling | Target:AChR	COc1cc2CC[n+]3cc4c(OC)c(OC)ccc4cc3-c2cc1OC	CCG-268056
ADRENALONE HYDROCHLORIDE	adrenergic (opthalmic)	Cl.CNCC(=O)c1ccc(O)c(O)c1	CCG-213617
Secoisolariciresinol diglucoside	Pathway:Others | Target:Others	COc1cc(C[C@@H](CO[C@@H]2O[C@H](CO)[C@@H](O)[C@H](O)[C@H]2O)[C@H](CO[C@@H]2O[C@H](CO)[C@@H](O)[C@H](O)[C@H]2O)Cc2ccc(O)c(OC)c2)ccc1O	CCG-270376
Reboxetine mesylate	Pathway:Others | Target:Others	CS(O)(=O)=O.[H][C@@]1(CNCCO1)[C@H](Oc1ccccc1OCC)c1ccccc1	CCG-268759
Methyl gallate	Pathway:Immunology & Inflammation | Target:Immunology & Inflammation related	COC(=O)c1cc(O)c(O)c(O)c1	CCG-266463
CPD000012114_4-Chloro-N-(2-morpholin-4-yl-ethyl)-benzamide		Clc1ccc(cc1)C(=O)NCCN1CCOCC1	CCG-100879
Trigonelline Hydrochloride	Pathway:Others | Target:Others	[Cl-].C[n+]1cccc(c1)C(O)=O	CCG-266381
Cordycepin	Pathway:Others | Target:Others	Nc1ncnc2n(cnc12)[C@@H]1O[C@H](CO)C[C@H]1O	CCG-266973
MONOCROTALINE	antineoplastic, insect sterilant	[H][C@@]12[C@H]3CCN1CC=C2COC(=O)[C@](C)(O)[C@](C)(O)[C@@H](C)C(=O)O3	CCG-39621
PAZUFLOXACIN MESYLATE	antibacterial	CS(O)(=O)=O.C[C@H]1COc2c(c(F)cc3c2n1cc(C(O)=O)c3=O)C1(N)CC1	CCG-213820
Schisandrin A	Pathway:Metabolism | Target:AdipoR	COc1cc2C[C@H](C)[C@H](C)Cc3cc(OC)c(OC)c(OC)c3-c2c(OC)c1OC	CCG-268845
Methyl Vanillate	Pathway:Stem Cells & Wnt | Target:Wnt/beta-catenin	COC(=O)c1ccc(O)c(OC)c1	CCG-266450
Protodioscin	Pathway:Endocrinology & Hormones | Target:Androgen Receptor	[H][C@]12C[C@@]3([H])[C@]4([H])CC=C5C[C@H](CC[C@]5(C)[C@@]4([H])CC[C@]3(C)[C@@]1([H])[C@H](C)[C@@](O)(CC[C@@H](C)CO[C@@H]1O[C@H](CO)[C@@H](O)[C@H](O)[C@H]1O)O2)O[C@@H]1O[C@H](CO)[C@@H](O[C@@H]2O[C@@H](C)[C@H](O)[C@@H](O)[C@H]2O)[C@H](O)[C@H]1O[C@@H]1O[C@@H](C)[C@H](O)[C@@H](O)[C@H]1O	CCG-270619
Tacrine hydrochloride hydrate	Pathway:Neuronal Signaling | Target:AChR	[*].[*].Nc1c2CCCCc2nc2ccccc12	CCG-266574
1-Deoxynojirimycin	Pathway:Others | Target:Others	OC[C@H]1NC[C@H](O)[C@@H](O)[C@@H]1O	CCG-266301
CPD000466352_AMLEXANOX		CC(C)c1ccc2oc3nc(N)c(cc3c(=O)c2c1)C(O)=O	CCG-100953
Hydroxytyrosol Acetate	Pathway:Others | Target:Others	CC(=O)OCCc1ccc(O)c(O)c1	CCG-266553
	Irreversible inhibitor of the mammalian DNA repair protein, O6-alkylguanine-DNA alkyltransferase	Nc1nc(OCc2ccccc2)c2nc[nH]c2n1	CCG-204276
LAWSONE		OC1=CC(=O)c2ccccc2C1=O	CCG-38882
Thymopentin	Pathway:Immunology & Inflammation | Target:Immunology & Inflammation related	CC(C)[C@H](NC(=O)[C@H](CC(O)=O)NC(=O)[C@H](CCCCN)NC(=O)[C@@H](N)CCCNC(N)=N)C(=O)N[C@@H](Cc1ccc(O)cc1)C(O)=O	CCG-270365
HARMINE	antiparkinsonian, CNS stimulant	COc1ccc2c(c1)[nH]c1c(C)nccc21	CCG-38734
CINNAMIC ACID	fragrance & flavoring agent, antidiabetic	OC(=O)\C=C\c1ccccc1	CCG-214473
Lysionotin	Pathway:Immunology & Inflammation | Target:Immunology & Inflammation related	COc1ccc(cc1)-c1cc(=O)c2c(O)c(OC)c(O)c(OC)c2o1	CCG-267965
Thioisonicotinamide	Pathway:Others | Target:Others	NC(=S)c1ccncc1	CCG-266149
L-Rhamnose monohydrate	Pathway:Others | Target:Others	O.C[C@@H]1O[C@@H](O)[C@H](O)[C@H](O)[C@H]1O	CCG-266442
Glucosamine hydrochloride	Pathway:Others | Target:Others	Cl.N[C@H]1C(O)O[C@H](CO)[C@@H](O)[C@@H]1O	CCG-266685
(-)-Arctigenin	Pathway:Others | Target:Others	COc1ccc(C[C@H]2COC(=O)[C@@H]2Cc2ccc(O)c(OC)c2)cc1OC	CCG-268327
Diclofenac Diethylamine	Pathway:Neuronal Signaling | Target:COX	CCNCC.OC(=O)Cc1ccccc1Nc1c(Cl)cccc1Cl	CCG-268279
4-Methylbenzylidene camphor	Pathway:Others | Target:Others	Cc1ccc(\C=C2\C3CCC(C)(C2=O)C3(C)C)cc1	CCG-267006
Tazobactam		C[C@]1(Cn2ccnn2)[C@@H](N2[C@@H](CC2=O)S1(=O)=O)C(O)=O	CCG-207890
Moxidectin	Pathway:Microbiology | Target:Anti-infection	CO\N=C1/C[C@]2(C[C@H]3OC(=O)[C@@H]4C=C(C)[C@@H](O)[C@@]5([H])OC\C(=C/C=C/[C@H](C)C\C(C)=C\C[C@]([H])(C3)O2)[C@@]45O)O[C@H](\C(C)=C\C(C)C)[C@H]1C	CCG-270317
NADIFLOXACIN	antibacterial	CC1CCc2c(N3CCC(O)CC3)c(F)cc3c2n1cc(C(O)=O)c3=O	CCG-213817
Ramosetron Hydrochloride	Pathway:Neuronal Signaling | Target:5-HT Receptor	Cl.Cn1cc(C(=O)[C@@H]2CCc3nc[nH]c3C2)c2ccccc12	CCG-267653
Dexamethasone acetate		[H][C@@]12C[C@@H](C)[C@](O)(C(=O)COC(C)=O)[C@@]1(C)C[C@H](O)[C@@]1(F)[C@@]2([H])CCC2=CC(=O)C=C[C@]12C	CCG-220130
Tipiracil hydrochloride	Pathway:Others | Target:Phosphorylase	Cl.Clc1c(CN2CCCC2=N)[nH]c(=O)[nH]c1=O	CCG-267234
CPD000449266_Milnacipran		Cl.CCN(CC)C(=O)[C@@]1(C[C@@H]1CN)c1ccccc1	CCG-101034
Balsalazide disodium	Pathway:Immunology & Inflammation | Target:Immunology & Inflammation related	O.O.[Na+].[Na+].Oc1ccc(cc1C([O-])=O)\N=N\c1ccc(cc1)C(=O)NCCC([O-])=O	CCG-269091
Ethynodiol diacetate		[H][C@@]12CC[C@@](OC(C)=O)(C#C)[C@@]1(C)CC[C@]1([H])[C@@]3([H])CC[C@H](OC(C)=O)C=C3CC[C@@]21[H]	CCG-220908
Sinomenine hydrochloride	Pathway:Immunology & Inflammation | Target:Immunology & Inflammation related,Autophagy	Cl.[H][C@]12C=C(OC)C(=O)C[C@]11CCN(C)C2Cc2ccc(OC)c(O)c12	CCG-268234
CPD000469177_ATOMEXETINE HCl		Cl.CNCC[C@@H](Oc1ccccc1C)c1ccccc1	CCG-100874
Stachydrine	Pathway:Others | Target:Others	C[N+]1(C)CCC[C@H]1C([O-])=O	CCG-266166
Azatadine maleate		OC(=O)\C=C/C(O)=O.OC(=O)\C=C/C(O)=O.CN1CCC(CC1)=C1c2ccccc2CCc2cccnc12	CCG-221230
Ginkgolide C	Pathway:Others | Target:Others	[H][C@@]12OC(=O)[C@@H](C)[C@]1(O)[C@@]13OC4OC(=O)[C@H](O)C44[C@@H]([C@H](O)[C@@H](OC1=O)[C@@]34[C@H]2O)C(C)(C)C	CCG-269121
Triflusal		CC(=O)Oc1cc(ccc1C(O)=O)C(F)(F)F	CCG-220528
Succinic acid	Pathway:Others | Target:Others	OC(=O)CCC(O)=O	CCG-266069
Schisandrin B	Pathway:PI3K/Akt/mTOR | Target:ATM/ATR,P-gp	COc1cc2C[C@H](C)[C@H](C)Cc3cc4OCOc4c(OC)c3-c2c(OC)c1OC	CCG-268653
	Pathway:Others | Target:Others	C\C=C(\C)C(O)=O	CCG-266029
(+)-Fangchinoline	Pathway:Others | Target:Others	[H][C@]12Cc3ccc(Oc4cc(C[C@]5([H])N(C)CCc6cc(OC)c(O)c(Oc7cc1c(CCN2C)cc7OC)c56)ccc4OC)cc3	CCG-270220
Tubeimoside I	Pathway:Others | Target:Others	[H][C@@]12CC(C)(C)CC[C@@]1(CC[C@]1(C)C2=CC[C@]2([H])[C@@]3(C)C[C@H](O)[C@@H]4O[C@@H]5O[C@H](CO)[C@@H](O)[C@H](O)[C@H]5O[C@@H]5OC[C@H](O)[C@H](O)[C@H]5OC(=O)CC(C)(O)CC(=O)OC[C@@]4(C)[C@]3([H])CC[C@@]12C)C(=O)O[C@@H]1OC[C@H](O)[C@H](O)[C@H]1O[C@@H]1O[C@@H](C)[C@H](O)[C@@H](O[C@@H]2OC[C@@H](O)[C@H](O)[C@H]2O)[C@H]1O	CCG-270671
Diammonium Glycyrrhizinate	Pathway:Immunology & Inflammation | Target:Immunology & Inflammation related	N.N.[H][C@@]1(O[C@@H]2[C@@H](O)[C@H](O)[C@H](O[C@]2([H])O[C@H]2CC[C@@]3(C)[C@@]([H])(CC[C@]4(C)[C@]3([H])C(=O)C=C3[C@@]5([H])C[C@](C)(CC[C@]5(C)CC[C@@]43C)C(O)=O)C2(C)C)C(O)=O)O[C@@H]([C@@H](O)[C@H](O)[C@H]1O)C(O)=O	CCG-270536
Schizandrol A	Pathway:Others | Target:Others	COc1cc2C[C@H](C)[C@@](C)(O)Cc3cc(OC)c(OC)c(OC)c3-c2c(OC)c1OC	CCG-269043
SYMCLOSENE	anti-infective	Cln1c(=O)n(Cl)c(=O)n(Cl)c1=O	CCG-213634
Euphorbiasteroid		C[C@H]1C[C@]2(OC(C)=O)C(=O)\C(C)=C\[C@]3([H])[C@]([H])(CC[C@]4(OC4)[C@@H](OC(C)=O)[C@@]2([H])[C@H]1OC(=O)Cc1ccccc1)C3(C)C	CCG-208573
Methoxyphenamine Hydrochloride	Pathway:Neuronal Signaling | Target:Adrenergic Receptor	Cl.CNC(C)Cc1ccccc1OC	CCG-266687
Baohuoside I	Pathway:Immunology & Inflammation | Target:ROS	COc1ccc(cc1)-c1oc2c(CC=C(C)C)c(O)cc(O)c2c(=O)c1OC1O[C@@H](C)[C@H](O)[C@@H](O)[C@H]1O	CCG-269807
4-Amino-5-imidazolecarboxamide	Pathway:Others | Target:Others	NC(=O)c1nc[nH]c1N	CCG-266103
D-Galactose	Pathway:Others | Target:Others	OC[C@H]1OC(O)[C@H](O)[C@@H](O)[C@H]1O	CCG-266426
Fludrocortisone acetate	Pathway:Others | Target:Others	[H][C@@]12CC[C@](O)(C(=O)COC(C)=O)[C@@]1(C)C[C@H](O)[C@@]1(F)[C@@]2([H])CCC2=CC(=O)CC[C@]12C	CCG-268914
Vanillyl Alcohol	Pathway:Others | Target:Others	COc1cc(CO)ccc1O	CCG-266245
Cefsulodin sodium salt		[Na+].[H][C@@]1(NC(=O)[C@@H](c2ccccc2)S([O-])(=O)=O)C(=O)N2C(C([O-])=O)=C(C[n+]3ccc(cc3)C(N)=O)CS[C@]12[H]	CCG-220814
Methyl protocatechuate	Pathway:Others | Target:Others	COC(=O)c1ccc(O)c(O)c1	CCG-266347
PTP Inhibitor II	Pathway:Others | Target:phosphatase	COc1ccc(cc1)C(=O)CBr	CCG-266786
Bavachinin A		COc1cc2O[C@@H](CC(=O)c2cc1CC=C(C)C)c1ccc(O)cc1	CCG-208380
UREA	diuretic	NC(N)=O	CCG-40265
3,4',5-Trimethoxy-trans-stilbene	Pathway:Others | Target:Others	COc1ccc(\C=C\c2cc(OC)cc(OC)c2)cc1	CCG-267163
CYSTAMINE DIHYDROCHLORIDE	hepatoprotectant, radioprotectant	Cl.Cl.NCCSSCCN	CCG-39369
10-HYDROXYCAMTOTHECIN	antineoplastic	CC[C@@]1(O)C(=O)OCc2c1cc1-c3nc4ccc(O)cc4cc3Cn1c2=O	CCG-38770
Naloxone hydrochloride		Cl.Oc1ccc2C[C@H]3N(CC=C)CC[C@@]45[C@@H](Oc1c24)C(=O)CC[C@@]35O	CCG-220111
CHLOROBUTANOL	antimicrobial	CC(C)(O)C(Cl)(Cl)Cl	CCG-213842
Beclomethasone dipropionate		[H][C@@]12C[C@H](C)[C@](OC(=O)CC)(C(=O)COC(=O)CC)[C@@]1(C)C[C@H](O)[C@@]1(Cl)[C@@]2([H])CCC2=CC(=O)C=C[C@]12C	CCG-220855
Lifitegrast	Pathway:Cytoskeletal Signaling | Target:Integrin	CS(=O)(=O)c1cccc(C[C@H](NC(=O)c2c(Cl)cc3CN(CCc3c2Cl)C(=O)c2ccc3ccoc3c2)C(O)=O)c1	CCG-270245
CPD000466390_PIDOTIMOD		OC(=O)[C@@H]1CSCN1C(=O)[C@@H]1CCC(=O)N1	CCG-100832
Velpatasvir	Pathway:Proteases | Target:HCV Protease	COC[C@H]1C[C@H](N(C1)C(=O)[C@H](NC(=O)OC)c1ccccc1)c1ncc([nH]1)-c1ccc-2c(COc3cc4c5nc([nH]c5ccc4cc-23)[C@@H]2CC[C@H](C)N2C(=O)[C@@H](NC(=O)OC)C(C)C)c1	CCG-270553
TRIMETHOPRIM	antibacterial	COc1cc(Cc2cnc(N)nc2N)cc(OC)c1OC	CCG-40335
Avibactam sodium	Pathway:Microbiology | Target:Anti-infection	[Na+].[H][C@]12CN([C@@H](CC1)C(N)=O)C(=O)N2OS([O-])(=O)=O	CCG-267346
Darifenacin hydrobromide		Br.NC(=O)C([C@@H]1CCN(CCc2ccc3OCCc3c2)C1)(c1ccccc1)c1ccccc1	CCG-220969
Lumefantrine	Lumefantrine is is an antimalarial for the treatment of multi-drug resistant strains of falciparum malaria.	CCCCN(CCCC)CC(O)c1cc(Cl)cc2\C(=C/c3ccc(Cl)cc3)c3cc(Cl)ccc3-c12	CCG-221574
Sertaconazole nitrate		O[N+]([O-])=O.Clc1ccc(C(Cn2ccnc2)OCc2csc3c(Cl)cccc23)c(Cl)c1	CCG-221045
NORCANTHARIDIN	antineoplastic, protein phosphatase inhibitor	O=C1OC(=O)C2C3CCC(O3)C12	CCG-39454
BETAHISTINE HYDROCHLORIDE	vasodilator	Cl.Cl.CNCCc1ccccn1	CCG-40327
Tyrosol	Pathway:Others | Target:Others	OCCc1ccc(O)cc1	CCG-266147
OCTOPAMINE HYDROCHLORIDE	adrenergic agonist	Cl.NCC(O)c1ccc(O)cc1	CCG-39784
Neomangiferin	Pathway:Others | Target:Others	OC[C@H]1O[C@@H](Oc2cc3c(cc2O)oc2cc(O)c([C@@H]4O[C@H](CO)[C@@H](O)[C@H](O)[C@H]4O)c(O)c2c3=O)[C@H](O)[C@@H](O)[C@@H]1O	CCG-270142
TRIFLUOPERAZINE HYDROCHLORIDE	antipsychotic	Cl.Cl.CN1CCN(CCCN2c3ccccc3Sc3ccc(cc23)C(F)(F)F)CC1	CCG-40290
Palmitic acid	Pathway:Others | Target:Others	CCCCCCCCCCCCCCCC(O)=O	CCG-267027
Betulinic acid		[H][C@]12[C@@H](CC[C@@]1(CC[C@]1(C)[C@]2([H])CC[C@]2([H])[C@@]3(C)CC[C@H](O)C(C)(C)[C@]3([H])CC[C@@]12C)C(O)=O)C(C)=C	CCG-208159
NSC 30552		COc1c(O)cc2oc3cc(O)c(CC=C(C)C)c(O)c3c(=O)c2c1CC=C(C)C	CCG-36465
Rosmarinic acid		[H][C@](Cc1ccc(O)c(O)c1)(OC(=O)\C=C\c1ccc(O)c(O)c1)C(O)=O	CCG-207919
Mogroside V	Pathway:Others | Target:Others	[H][C@@]12CC[C@H](O[C@@H]3O[C@H](CO[C@@H]4O[C@H](CO)[C@@H](O)[C@H](O)[C@H]4O)[C@@H](O)[C@H](O)[C@H]3O)C(C)(C)C1=CC[C@@]1([H])[C@]3(C)CC[C@H]([C@H](C)CC[C@@H](O[C@@H]4O[C@H](CO[C@@H]5O[C@H](CO)[C@@H](O)[C@H](O)[C@H]5O)[C@@H](O)[C@H](O)[C@H]4O[C@@H]4O[C@H](CO)[C@@H](O)[C@H](O)[C@H]4O)C(C)(C)O)[C@@]3(C)C[C@@H](O)[C@@]21C	CCG-270667
QUINOLINIC ACID	differentiates between cerebral and forebrain NMDA receptors	OC(=O)c1cccnc1C(O)=O	CCG-39677
Quercitrin	Pathway:Immunology & Inflammation | Target:Immunology & Inflammation related	C[C@@H]1O[C@@H](Oc2c(oc3cc(O)cc(O)c3c2=O)-c2ccc(O)c(O)c2)[C@H](O)[C@H](O)[C@H]1O	CCG-269215
Pyrrolidinedithiocarbamate ammonium	Pathway:NF-?B | Target:NF-?B	N.SC(=S)N1CCCC1	CCG-266316
Amentoflavone	Pathway:Others | Target:Others	Oc1ccc(cc1)-c1cc(=O)c2c(O)cc(O)c(-c3cc(ccc3O)-c3cc(=O)c4c(O)cc(O)cc4o3)c2o1	CCG-269950
Osalmid	Pathway:Others | Target:Others	Oc1ccc(NC(=O)c2ccccc2O)cc1	CCG-266789
Eleutheroside B	Pathway:Immunology & Inflammation | Target:Immunology & Inflammation related	OC\C=C\c1cc(OC)c(O[C@@H]2O[C@H](CO)[C@@H](O)[C@H](O)[C@H]2O)c(OC)c1	CCG-268321
BOVINOCIDIN (3-nitropropionic acid)	antineoplastic	OC(=O)CC[N+]([O-])=O	CCG-40325
Glucosamine sulfate	Pathway:Others | Target:Others	OS(O)(=O)=O.N[C@@H](C=O)[C@@H](O)[C@H](O)[C@H](O)CO	CCG-267216
Uniconazole	Pathway:Metabolism | Target:P450 (e.g. CYP17)	CC(C)(C)C(O)C(=C/c1ccc(Cl)cc1)\n1cncn1	CCG-267390
EUDESMIC ACID		COc1cc(cc(OC)c1OC)C(O)=O	CCG-40169
Quinestrol	Pathway:Endocrinology & Hormones | Target:Estrogen/progestogen Receptor	[H][C@@]12CC[C@@](O)(C#C)[C@@]1(C)CC[C@]1([H])c3ccc(OC4CCCC4)cc3CC[C@@]21[H]	CCG-268221
D-Pinitol	Pathway:Others | Target:Others	CO[C@@H]1[C@@H](O)[C@@H](O)[C@H](O)[C@H](O)[C@H]1O	CCG-266530
4739-0230		O=C1CC(Oc2ccccc12)c1ccccc1	CCG-21177
kaempferide	Pathway:Others | Target:Others	COc1ccc(cc1)-c1oc2cc(O)cc(O)c2c(=O)c1O	CCG-267464
	Inhibitor of GTP cyclohydrolase I, the rate-limiting enzyme in tetrahydrobiopterin (BH4) biosynthesis; blocks the induction of nitric oxide synthesis	Nc1cc(O)nc(N)n1	CCG-204511
Arteether	Pathway:Others | Target:Others	[H][C@@]12CC[C@@H](C)[C@]3([H])CC[C@@]4(C)OO[C@@]13[C@]([H])(O[C@H](OCC)[C@@H]2C)O4	CCG-267602
PTP Inhibitor I	Pathway:Others | Target:phosphatase	Oc1ccc(cc1)C(=O)CBr	CCG-266683
Hederagenin	Pathway:Others | Target:Others	[H][C@@]12CC(C)(C)CC[C@@]1(CC[C@]1(C)C2=CC[C@]2([H])[C@@]3(C)CC[C@H](O)[C@@](C)(CO)[C@]3([H])CC[C@@]12C)C(O)=O	CCG-269472
CHLORHEXIDINE	antibacterial (topical), disinfectant	Cl.Cl.Clc1ccc(NC(=N)NC(=N)NCCCCCCNC(=N)NC(=N)Nc2ccc(Cl)cc2)cc1	CCG-38942
Sarpogrelate hydrochloride	Pathway:Neuronal Signaling | Target:5-HT Receptor	Cl.COc1cccc(CCc2ccccc2OCC(CN(C)C)OC(=O)CCC(O)=O)c1	CCG-269415
ATOVAQUONE	antipneumocystic, antimalarial	OC1=C([C@H]2CC[C@@H](CC2)c2ccc(Cl)cc2)C(=O)c2ccccc2C1=O	CCG-39090
Flibanserin	Pathway:Neuronal Signaling | Target:5-HT Receptor	FC(F)(F)c1cccc(c1)N1CCN(CCn2c3ccccc3[nH]c2=O)CC1	CCG-268528
Pyridoxine hydrochloride		Cl.Cc1ncc(CO)c(CO)c1O	CCG-220623
ELR-510444	Pathway:Cytoskeletal Signaling | Target:Microtubule Associated	Cc1ccc(cc1)S(=O)(=O)Nc1cc(ccc1C)-c1ccc(s1)C#N	CCG-268273
Biotin		[H][C@]12CS[C@@H](CCCCC(O)=O)[C@@]1([H])NC(=O)N2	CCG-220418
Boceprevir	Pathway:Proteases | Target:HCV Protease	[H][C@]12CN([C@H](C(=O)NC(CC3CCC3)C(=O)C(N)=O)[C@@]1([H])C2(C)C)C(=O)[C@@H](NC(=O)NC(C)(C)C)C(C)(C)C	CCG-269852
ENTACAPONE	antidyskinetic	CCN(CC)C(=O)C(=C\c1cc(O)c(O)c(c1)[N+]([O-])=O)\C#N	CCG-213064
Levothyroxine sodium	Pathway:Others | Target:Others	[Na+].N[C@@H](Cc1cc(I)c(Oc2cc(I)c(O)c(I)c2)c(I)c1)C([O-])=O	CCG-270489
TYLOSIN TARTRATE	antibacterial	O[C@@H](C(=O)O)[C@@H](O)C(=O)O.CC[C@H]1OC(=O)C[C@@H](O)[C@H](C)[C@@H](O[C@@H]2O[C@H](C)[C@@H](O[C@@H]3O[C@@H](C)[C@H](O)[C@](C)(O)C3)[C@H](N(C)C)[C@H]2O)[C@@H](CC=O)C[C@@H](C)C(=O)\C=C\C(\C)=C\[C@@H]1CO[C@@H]1O[C@H](C)[C@@H](O)[C@@H](OC)[C@H]1OC	CCG-213385
Stachydrine hydrochloride	Pathway:Others | Target:Others	[Cl-].C[N+]1(C)CCC[C@H]1C(O)=O	CCG-266423
Brinzolamide		CCN[C@H]1CN(CCCOC)S(=O)(=O)c2sc(cc12)S(N)(=O)=O	CCG-220365
Dehydroandrographolide Succinate Potasium Sa	Pathway:Immunology & Inflammation | Target:Immunology & Inflammation related	[K+].[H][C@]12CCC(=C)[C@@H](\C=C\C3=CCOC3=O)[C@]1(C)CC[C@@H](OC(=O)CCC(O)=O)[C@@]2(C)COC(=O)CCC([O-])=O	CCG-270096
ROPINIROLE HYDROCHLORIDE	dopamine receptor agonist, antiParkinsonian	Cl.CCCN(CCC)CCc1cccc2NC(=O)Cc12	CCG-213346
Echinacoside	Pathway:Others | Target:Others	C[C@@H]1O[C@@H](O[C@@H]2[C@@H](O)[C@H](OCCc3ccc(O)c(O)c3)O[C@H](CO[C@@H]3O[C@H](CO)[C@@H](O)[C@H](O)[C@H]3O)[C@H]2OC(=O)\C=C\c2ccc(O)c(O)c2)[C@H](O)[C@H](O)[C@H]1O	CCG-270479
Catharanthine		[H][C@@]12C[N@]3CCc4c([nH]c5ccccc45)[C@](C1)(C(=O)OC)[C@@]3([H])C(CC)=C2	CCG-220187
Phloretic acid	Pathway:Others | Target:Others	OC(=O)CCc1ccc(O)cc1	CCG-266325
CPD000466307_TRIPTOLIDE		CC(C)[C@]12O[C@H]1[C@@H]1O[C@]11[C@]3(O[C@H]3C[C@H]3C4=C(CC[C@]13C)C(=O)OC4)[C@@H]2O	CCG-100957
Dehydroandrographolide	Pathway:Transmembrane Transporters | Target:Chloride Channel	[H][C@]12CCC(=C)[C@H](C\C=C3/C=COC3=O)[C@]1(C)CC[C@@H](O)[C@@]2(C)CO	CCG-267836
6,7-dimethoxy-2H-chromen-2-one		COc1cc2ccc(=O)oc2cc1OC	CCG-41207
Dehydroevodiamine	Pathway:Others | Target:Others	C[n+]1c2-c3[n-]c4ccccc4c3CCn2c(=O)c2ccccc12	CCG-267480
TYRAMINE	adrenergic agonist	NCCc1ccc(O)cc1	CCG-39684
Glycitin	Pathway:Others | Target:Others	COc1cc2c(cc1O[C@@H]1O[C@H](CO)[C@@H](O)[C@H](O)[C@H]1O)occ(-c1ccc(O)cc1)c2=O	CCG-269194
6-HYDROXYFLAVONE	anxiolytic	Oc1ccc2oc(cc(=O)c2c1)-c1ccccc1	CCG-214625
Astaxanthin	Pathway:Others | Target:Others	O[C@H]1CC(C)(C)C(\C=C\C(\C)=C\C=C\C(\C)=C\C=C\C=C(/C)\C=C\C=C(/C)\C=C\C2=C(C)C(=O)[C@@H](O)CC2(C)C)=C(C)C1=O	CCG-270185
AMITRAZ	pesticide, carcinogen	CN(\C=N\c1ccc(C)cc1C)\C=N\c1ccc(C)cc1C	CCG-39116
CPD000466391_ISOQUERCETRIN		OC[C@H]1O[C@@H](Oc2c(oc3cc(O)cc(O)c3c2=O)-c2ccc(O)c(O)c2)[C@H](O)[C@@H](O)[C@@H]1O	CCG-100967
SPERMIDINE TRIHYDROCHLORIDE	ornithine decarboxylase inhibitor	Cl.Cl.Cl.NCCCCNCCCN	CCG-39054
Camphor	Pathway:Others | Target:Others	CC1(C)C2CCC1(C)C(=O)C2	CCG-266237
LAWSONE METHYL ETHER	antifungal	COC1=CC(=O)c2ccccc2C1=O	CCG-214807
Methyl EudesMate	Pathway:Others | Target:Others	COC(=O)c1cc(OC)c(OC)c(OC)c1	CCG-266765
Cefonicid sodium	Pathway:Microbiology | Target:Anti-infection	[Na+].[Na+].[H][C@]12SCC(CSc3nnnn3CS([O-])(=O)=O)=C(N1C(=O)[C@H]2NC(=O)[C@H](O)c1ccccc1)C([O-])=O	CCG-270152
GUAIACOL	expectorant	COc1ccccc1O	CCG-214035
NLRP3 Inflammasome Inhibitor I	Pathway:Immunology & Inflammation | Target:Immunology & Inflammation related	COc1ccc(Cl)cc1C(=O)NCCc1ccc(cc1)S(N)(=O)=O	CCG-268277
SCOPOLETIN	NO synthesis (inducible) inhibitor, anticoagulant	COc1cc2ccc(=O)oc2cc1O	CCG-39140
HOMIDIUM BROMIDE	antiprotozoal, intercalcate with DNA	[Br-].CC[n+]1c(-c2ccccc2)c2cc(N)ccc2c2ccc(N)cc12	CCG-39365
Leonurine	Pathway:Others | Target:Others	COc1cc(cc(OC)c1O)C(=O)OCCCCNC(N)=N	CCG-267591
MAFENIDE HYDROCHLORIDE	antibacterial	Cl.NCc1ccc(cc1)S(N)(=O)=O	CCG-39706
Betulonic acid	Pathway:Others | Target:Others	[H][C@]12[C@@H](CC[C@@]1(CC[C@]1(C)[C@]2([H])CC[C@]2([H])[C@@]3(C)CCC(=O)C(C)(C)[C@]3([H])CC[C@@]12C)C(O)=O)C(C)=C	CCG-269283
PIRACETAM	antinauseant	NC(=O)CN1CCCC1=O	CCG-39282
ETHOPABATE	folate metabolic inhibitor, coccidiostat	CCOc1cc(NC(C)=O)ccc1C(=O)OC	CCG-213430
Etravirine (TMC125)	Pathway:Microbiology | Target:Reverse Transcriptase	Cc1cc(cc(C)c1Oc1nc(Nc2ccc(cc2)C#N)nc(N)c1Br)C#N	CCG-269074
Testosterone Enanthate	Pathway:Endocrinology & Hormones | Target:Androgen Receptor	[H][C@@]12CC[C@H](OC(=O)CCCCCC)[C@@]1(C)CC[C@@]1([H])[C@@]2([H])CCC2=CC(=O)CC[C@]12C	CCG-268655
Ascorbic acid		OC[C@H](O)[C@H]1OC(=O)C(O)=C1O	CCG-207946
Selexipag	Pathway:Immunology & Inflammation | Target:Immunology & Inflammation related	CC(C)N(CCCCOCC(=O)NS(C)(=O)=O)c1cnc(-c2ccccc2)c(n1)-c1ccccc1	CCG-269668
SULFAMERAZINE	antibacterial	Cc1ccnc(NS(=O)(=O)c2ccc(N)cc2)n1	CCG-39258
Umeclidinium bromide	Pathway:Neuronal Signaling | Target:AChR	[Br-].OC(c1ccccc1)(c1ccccc1)C12CC[N+](CCOCc3ccccc3)(CC1)CC2	CCG-269761
Estradiol Valerate		[H][C@@]12CC[C@H](OC(=O)CCCC)[C@@]1(C)CC[C@]1([H])c3ccc(O)cc3CC[C@@]21[H]	CCG-221130
Sodium benzoate	Pathway:Others | Target:Others	[Na+].[O-]C(=O)c1ccccc1	CCG-266169
Benztropine mesylate	Pathway:Neuronal Signaling | Target:Dopamine Receptor	CS(O)(=O)=O.CN1[C@H]2CC[C@@H]1C[C@@H](C2)OC(c1ccccc1)c1ccccc1	CCG-268681
Isoferulic Acid	Pathway:Others | Target:Others	COc1ccc(\C=C\C(O)=O)cc1O	CCG-266533
CARBENICILLIN DISODIUM	antibacterial	[Na+].[Na+].CC1(C)S[C@@H]2[C@H](NC(=O)C(C([O-])=O)c3ccccc3)C(=O)N2[C@H]1C([O-])=O	CCG-38928
Ligustrazine hydrochloride	Pathway:Immunology & Inflammation | Target:Immunology & Inflammation related	Cl.Cc1nc(C)c(C)nc1C	CCG-266378
N6-methyladenosine		CNc1ncnc2n(cnc12)[C@@H]1O[C@H](CO)[C@@H](O)[C@H]1O	CCG-220338
Obacunone	Pathway:Endocrinology & Hormones | Target:Aromatase,Nrf2	[H][C@]12CC[C@@]3(C)[C@@H](OC(=O)[C@H]4O[C@@]34[C@]1(C)C(=O)C[C@]1([H])[C@]2(C)C=CC(=O)OC1(C)C)c1ccoc1	CCG-269280
Meptazinol hydrochloride		Cl.CCC1(CCCCN(C)C1)c1cccc(O)c1	CCG-221004
Rebaudioside A	Pathway:Others | Target:Others	[H][C@@]1(O[C@H]2[C@H](O[C@@]34C[C@]5(CC3=C)CC[C@]3([H])[C@@](C)(CCC[C@@]3(C)[C@]5([H])CC4)C(=O)O[C@@H]3O[C@H](CO)[C@@H](O)[C@H](O)[C@H]3O)O[C@H](CO)[C@@H](O)[C@@H]2O[C@@H]2O[C@H](CO)[C@@H](O)[C@H](O)[C@H]2O)O[C@H](CO)[C@@H](O)[C@H](O)[C@H]1O	CCG-270597
Borneol	Pathway:Transmembrane Transporters | Target:TRPV	[H][C@@]12CC[C@@](C)(C(O)C1)C2(C)C	CCG-266257
Mangiferin	Pathway:Others | Target:Others	OC[C@H]1O[C@H]([C@H](O)[C@@H](O)[C@@H]1O)c1c(O)cc2oc3cc(O)c(O)cc3c(=O)c2c1O	CCG-268909
Dehydrocostus lactone		[H][C@@]12CCC(=C)[C@]1([H])[C@@]1([H])OC(=O)C(=C)[C@]1([H])CCC2=C	CCG-208469
HarmineA?HCl	Wnt-dependent gene expression Inhibitor	Cl.COc1ccc2c(c1)[nH]c1c(C)nccc21	CCG-208113
Sesamol	Pathway:Others | Target:Others	Oc1ccc2OCOc2c1	CCG-266144
Hydroxytyrosol	Pathway:Others | Target:Others	OCCc1ccc(O)c(O)c1	CCG-266246
CPD000058769_MEDROXYPROGESTERONE		C[C@H]1C[C@H]2[C@@H]3CC[C@](O)(C(C)=O)[C@@]3(C)CC[C@@H]2[C@@]2(C)CCC(=O)C=C12	CCG-101111
LOGANIN		COC(=O)C1=CO[C@@H](O[C@@H]2O[C@H](CO)[C@@H](O)[C@H](O)[C@H]2O)[C@@H]2[C@@H](C)[C@@H](O)C[C@H]12	CCG-38757
SULFAMONOMETHOXINE	antibacterial	COc1cc(NS(=O)(=O)c2ccc(N)cc2)ncn1	CCG-38995
Madecassoside	Pathway:Others | Target:Others	[H][C@]12CC=C3[C@]4([H])[C@@H](C)[C@H](C)CC[C@@]4(CC[C@]3(C)[C@]1(C)C[C@@H](O)[C@@]1([H])[C@](C)(CO)[C@@H](O)[C@H](O)C[C@]21C)C(=O)O[C@@H]1O[C@H](CO[C@@H]2O[C@H](CO)[C@@H](O[C@@H]3O[C@@H](C)[C@H](O)[C@@H](O)[C@H]3O)[C@H](O)[C@H]2O)[C@@H](O)[C@H](O)[C@H]1O	CCG-270599
Tauroursodeoxycholic Acid	Pathway:Others | Target:Others	[H][C@@]12CC[C@H]([C@H](C)CCC(=O)NCCS(O)(=O)=O)[C@@]1(C)CC[C@@]1([H])[C@@]2([H])[C@@H](O)C[C@]2([H])C[C@H](O)CC[C@]12C	CCG-269687
Tetrahydropalmatine hydrochloride	Pathway:Others | Target:Others	Cl.COc1cc2CCN3Cc4c(CC3c2cc1OC)ccc(OC)c4OC	CCG-268548
Afloqualone	Pathway:Neuronal Signaling | Target:GABA Receptor	Cc1ccccc1-n1c(CF)nc2ccc(N)cc2c1=O	CCG-267278
Dulcitol	Pathway:Others | Target:Others	OC[C@H](O)[C@@H](O)[C@@H](O)[C@H](O)CO	CCG-266441
SULFAPHENAZOLE	antibacterial	Nc1ccc(cc1)S(=O)(=O)Nc1ccnn1-c1ccccc1	CCG-39431
Methyl 4-hydroxycinnamate	Pathway:Others | Target:Others	COC(=O)\C=C\c1ccc(O)cc1	CCG-266412
Ethyl 3-Aminobenzoate methanesulfonate	Pathway:Transmembrane Transporters | Target:Calcium Channel	CS(O)(=O)=O.CCOC(=O)c1cccc(N)c1	CCG-267065
NSC 11440		CN1CCc2cc3OCOc3cc2C(=O)Cc2ccc3OCOc3c2C1	CCG-36008
PARGYLINE HYDROCHLORIDE	antihypertensive	Cl.CN(CC#C)Cc1ccccc1	CCG-40239
Isopsoralen	Pathway:Immunology & Inflammation | Target:Immunology & Inflammation related	O=c1ccc2ccc3occc3c2o1	CCG-266471
NORTRIPTYLINE HYDROCHLORIDE	antidepressant	Cl.CNCCC=C1c2ccccc2CCc2ccccc12	CCG-212718
Astragaloside IV	Pathway:Others | Target:Others	[H][C@@]1([C@@H](O)C[C@@]2(C)[C@]3([H])C[C@H](O[C@@H]4O[C@H](CO)[C@@H](O)[C@H](O)[C@H]4O)[C@]4([H])[C@]5(C[C@@]35CC[C@]12C)CC[C@H](O[C@@H]1OC[C@@H](O)[C@H](O)[C@H]1O)C4(C)C)[C@@]1(C)CC[C@H](O1)C(C)(C)O	CCG-270470
Vanillin	Pathway:Others | Target:Others	COc1cc(C=O)ccc1O	CCG-266230
SULFACHLORPYRIDAZINE	antibacterial	Nc1ccc(cc1)S(=O)(=O)Nc1ccc(Cl)nn1	CCG-39459
Ulipristal acetate	Pathway:Endocrinology & Hormones | Target:Estrogen/progestogen Receptor	[H][C@@]12CC[C@](OC(C)=O)(C(C)=O)[C@@]1(C)C[C@@H](C1=C3CCC(=O)C=C3CC[C@@]21[H])c1ccc(cc1)N(C)C	CCG-269500
	Pathway:Endocrinology & Hormones | Target:Estrogen/progestogen Receptor	CC(O)=O.CCNC(=O)[C@@H]1CCCN1C(=O)[C@H](CCCNC(N)=N)NC(=O)[C@H](CC(C)C)NC(=O)[C@@H](CC(C)C)NC(=O)[C@H](Cc1ccc(O)cc1)NC(=O)[C@H](CO)NC(=O)[C@H](Cc1c[nH]c2ccccc12)NC(=O)[C@H](Cc1c[nH]cn1)NC(=O)[C@@H]1CCC(=O)N1	CCG-270666
SULFATHIAZOLE	antibacterial	Nc1ccc(cc1)S(=O)(=O)Nc1nccs1	CCG-40296
Vilanterol Trifenate	Pathway:Neuronal Signaling | Target:Adrenergic Receptor	OC(=O)C(c1ccccc1)(c1ccccc1)c1ccccc1.OCc1cc(ccc1O)[C@@H](O)CNCCCCCCOCCOCc1c(Cl)cccc1Cl	CCG-270458
SULFAMETHAZINE	antibacterial	Cc1cc(C)nc(NS(=O)(=O)c2ccc(N)cc2)n1	CCG-39259
CPD000466353_CALCIPOTRIOL		C[C@H](\C=C\[C@@H](O)C1CC1)[C@H]1CC[C@H]2\C(CCC[C@]12C)=C\C=C1\C[C@@H](O)C[C@H](O)C1=C	CCG-100949
Articaine hydrochloride		Cl.CCCNC(C)C(=O)Nc1c(C)csc1C(=O)OC	CCG-221032
Quinidine sulfate	Pathway:Transmembrane Transporters | Target:Sodium Channel	O.O.OS(O)(=O)=O.[H][C@@]12CCN(C[C@@H]1C=C)[C@]([H])(C2)[C@@H](O)c1ccnc2ccc(OC)cc12.[H][C@@]12CCN(C[C@@H]1C=C)[C@]([H])(C2)[C@@H](O)c1ccnc2ccc(OC)cc12	CCG-270468
Altrenogest		[H][C@@]12CC[C@@](O)(CC=C)[C@@]1(C)C=CC1=C3CCC(=O)C=C3CC[C@@]21[H]	CCG-221218
Picroside II	Pathway:Immunology & Inflammation | Target:Immunology & Inflammation related	[H][C@@]12C=CO[C@@H](O[C@@H]3O[C@H](CO)[C@@H](O)[C@H](O)[C@H]3O)[C@]1([H])[C@@]1(CO)O[C@H]1[C@H]2OC(=O)c1ccc(O)c(OC)c1	CCG-269786
Eletriptan hydrobromide	Eletriptan hydrobromide is a serotonin 5-HT1B/1D receptor agonist; second generation anti-migraine drug.	Br.[H][C@]1(Cc2c[nH]c3ccc(CCS(=O)(=O)c4ccccc4)cc23)CCCN1C	CCG-221712
Sophoricoside	Pathway:Immunology & Inflammation | Target:Immunology & Inflammation related	OC[C@@H]1O[C@H](Oc2ccc(cc2)-c2coc3cc(O)cc(O)c3c2=O)[C@@H](O)[C@H](O)[C@H]1O	CCG-269035
Ticarcillin sodium	Pathway:Microbiology | Target:Anti-infection	[Na].[Na].CC1(C)SC2C(NC(=O)[C@H](C(O)=O)c3ccsc3)C(=O)N2C1C(O)=O	CCG-269010
		CC1(C)Oc2ccc3C[C@@H](COc3c2C=C1)c1ccc(O)cc1O	CCG-223443
Iopromide		COCC(=O)Nc1c(I)c(C(=O)NCC(O)CO)c(I)c(C(=O)N(C)CC(O)CO)c1I	CCG-220872
Helicide	Pathway:Others | Target:Others	OC[C@H]1O[C@@H](Oc2ccc(C=O)cc2)[C@H](O)[C@H](O)[C@@H]1O	CCG-267289
Fangchinoline	Pathway:Microbiology | Target:Reverse Transcriptase	COc1ccc2C[C@H]3N(C)CCc4cc(OC)c(O)c(Oc5cc6[C@H](Cc7ccc(Oc1c2)cc7)N(C)CCc6cc5OC)c34	CCG-270221
IMPERATORIN	anticonvulsant, antiinflammatory	CC(C)=CCOc1c2occc2cc2ccc(=O)oc12	CCG-38649
Asiaticoside	Pathway:Immunology & Inflammation | Target:ROS	[H][C@@]12CC[C@]3(C)[C@]([H])(CC=C4[C@@]5([H])[C@@H](C)[C@H](C)CC[C@@]5(CC[C@@]34C)C(=O)O[C@@H]3O[C@H](CO[C@@H]4O[C@H](CO)[C@@H](O[C@@H]5O[C@H](C)[C@H](O)[C@@H](O)[C@H]5O)[C@H](O)[C@H]4O)[C@@H](O)[C@H](O)[C@H]3O)[C@@]1(C)C[C@@H](O)[C@H](O)[C@@]2(C)CO	CCG-270594
Tectoridin	Pathway:Others | Target:Others	COc1c(O[C@@H]2O[C@H](CO)[C@@H](O)[C@H](O)[C@H]2O)cc2occ(-c3ccc(O)cc3)c(=O)c2c1O	CCG-269367
TRYPTAMINE	psychotropic	NCCc1c[nH]c2ccccc12	CCG-40088
Royal jelly acid	Pathway:Immunology & Inflammation | Target:Immunology & Inflammation related	OCCCCCCC\C=C\C(O)=O	CCG-266478
Cefadroxil hydrate	Pathway:Microbiology | Target:Anti-infection	O.[H][C@]12SCC(C)=C(N1C(=O)[C@H]2NC(=O)[C@H](N)c1ccc(O)cc1)C(O)=O	CCG-268421
6-Gingerol	ROS induction	CCCCC[C@H](O)CC(=O)CCc1ccc(O)c(OC)c1	CCG-208033
Kitasamycin	Pathway:Microbiology | Target:Anti-infection	COC1[C@H](O)CC(=O)O[C@H](C)C\C=C\C=C\C(O)[C@H](C)C[C@H](CC=O)C1OC1OC(C)C(OC2OC(C)C(OC(=O)CC(C)C)C(O)(C)C2)C(N(C)C)C1O	CCG-270478
Rosavin	Pathway:Others | Target:Others	O[C@H]1CO[C@@H](OC[C@H]2O[C@@H](OC\C=C\c3ccccc3)[C@H](O)[C@@H](O)[C@@H]2O)[C@H](O)[C@H]1O	CCG-268979
Cefepime Dihydrochloride Monohydrate	Pathway:Microbiology | Target:Anti-infection	O.Cl.Cl.CO\N=C(/C(=O)N[C@@H]1C(=O)N2C(C(=O)[O-])=C(CS[C@]12[H])C[N+]1(C)CCCC1)c1csc(N)n1	CCG-270100
Ferulic acid ethylester		CCOC(=O)\C=C\c1ccc(O)c(OC)c1	CCG-207901
cis-(Z)-Flupenthixol dihydrochloride	Dopamine receptor antagonist; antipsychotic	Cl.Cl.OCCN1CCN(CC\C=C2\c3ccccc3Sc3ccc(cc23)C(F)(F)F)CC1	CCG-221832
Taurochenodeoxycholic acid	Pathway:Others | Target:Others	[H][C@@]1(CC[C@@]2([H])[C@]3([H])[C@H](O)C[C@]4([H])C[C@H](O)CC[C@]4(C)[C@@]3([H])CC[C@]12C)[C@H](C)CCC(=O)NCCS(O)(=O)=O	CCG-269686
Levamlodipine	Pathway:Transmembrane Transporters | Target:Calcium Channel	CCOC(=O)C1=C(COCCN)NC(C)=C([C@@H]1c1ccccc1Cl)C(=O)OC	CCG-268748
Curcumenol	Pathway:NF-?B | Target:NF-?B	[H][C@@]12CC[C@H](C)[C@@]11CC(=C(C)C)[C@](O)(O1)C=C2C	CCG-266822
Methylmalonate	Pathway:Others | Target:Others	CC(C(O)=O)C(O)=O	CCG-266070
Jatrorrhizine	Pathway:Neuronal Signaling | Target:AChR	COc1cc-2c(CC[n+]3cc4c(OC)c(OC)ccc4cc-23)cc1O	CCG-267897
4-Chloro-2-hydroxybenzoic acid	Pathway:Others | Target:Others	OC(=O)c1ccc(Cl)cc1O	CCG-266376
Cycloastragenol	Pathway:DNA Damage | Target:Telomerase	[H][C@@]1([C@@H](O)C[C@@]2(C)[C@]3([H])C[C@H](O)[C@]4([H])[C@]5(C[C@@]35CC[C@]12C)CC[C@H](O)C4(C)C)[C@]1(C)CC[C@@H](O1)C(C)(C)O	CCG-269620
	Blocks ATP-sensitive K+ channels	CC(=O)C(\C)=N\O	CCG-204185
Ursonic acid	Pathway:Others | Target:Others	[H][C@@]12[C@@H](C)[C@H](C)CC[C@@]1(CC[C@]1(C)C2=CC[C@]2([H])[C@@]3(C)CCC(=O)C(C)(C)[C@]3([H])CC[C@@]12C)C(O)=O	CCG-269282
CHLORTHALIDONE	diuretic, antihypertensive	NS(=O)(=O)c1cc(ccc1Cl)C1(O)NC(=O)c2ccccc12	CCG-38917
Furagin	Pathway:Microbiology | Target:Anti-infection	[O-][N+](=O)c1ccc(\C=C\C=N\N2CC(=O)NC2=O)o1	CCG-267084
Indacaterol Maleate	Pathway:Neuronal Signaling | Target:Adrenergic Receptor	O=C(O)\C=C/C(=O)O.CCc1cc2CC(NC[C@H](O)c3ccc(O)c4[nH]c(=O)ccc34)Cc2cc1CC	CCG-269764
Topiroxostat	Pathway:Others | Target:Others	N#Cc1cc(ccn1)-c1n[nH]c(n1)-c1ccncc1	CCG-266938
OXYBUTYNIN CHLORIDE	anticholinergic	Cl.CCN(CC)CC#CCOC(=O)C(O)(C1CCCCC1)c1ccccc1	CCG-213420
Grazoprevir	Pathway:Proteases | Target:HCV Protease	COc1ccc2nc3CCCCC[C@@H]4C[C@H]4OC(=O)N[C@H](C(=O)N4C[C@@H](C[C@H]4C(=O)N[C@@]4(C[C@H]4C=C)C(=O)NS(=O)(=O)C4CC4)Oc3nc2c1)C(C)(C)C	CCG-270451
Sodium salicylate	Pathway:NF-?B | Target:NF-?B	[Na].OC(=O)c1ccccc1O	CCG-266285
Benznidazole	Pathway:Microbiology | Target:Anti-infection	[O-][N+](=O)c1nccn1CC(=O)NCc1ccccc1	CCG-267054
Gliquidone		COc1ccc2c(c1)C(=O)N(CCc1ccc(cc1)S(=O)(=O)NC(=O)NC1CCCCC1)C(=O)C2(C)C	CCG-220991
4-Hydroxybenzoic acid	Pathway:Others | Target:Others	OC(=O)c1ccc(O)cc1	CCG-266143
AMPICILLIN SODIUM	antibacterial	[Na+].CC1(C)S[C@@H]2[C@H](NC(=O)[C@H](N)c3ccccc3)C(=O)N2[C@H]1C([O-])=O	CCG-39691
TANSHINONE IIA SULFONATE SODIUM	free radical scavenger	[Na+].Cc1c2c(oc1S([O-])(=O)=O)-c1ccc3c(CCCC3(C)C)c1C(=O)C2=O	CCG-214553
FLUMEQUINE	antibacterial	CC1CCc2cc(F)cc3c2n1cc(C(O)=O)c3=O	CCG-40315
Gentiopicroside	Pathway:Metabolism | Target:P450 (e.g. CYP17)	[H][C@@]1(O[C@@H]2OC=C3C(=O)OCC=C3[C@H]2C=C)O[C@H](CO)[C@@H](O)[C@H](O)[C@H]1O	CCG-268110
Azlocillin sodium salt	Pathway:Microbiology | Target:Anti-infection	[Na].CC1(C)SC2C(NC(=O)[C@H](NC(=O)N3CCNC3=O)c3ccccc3)C(=O)N2C1C(O)=O	CCG-269580
Picroside I	Pathway:Microbiology | Target:Anti-infection	OC[C@]12O[C@H]1[C@@H](O)[C@]1([H])C=CO[C@@H](O[C@]3([H])O[C@H](COC(=O)\C=C\c4ccccc4)[C@@H](O)[C@H](O)[C@H]3O)[C@]21[H]	CCG-269629
FEXOFENADINE HYDROCHLORIDE	nonsedating H1-antihistamine	Cl.CC(C)(C(O)=O)c1ccc(cc1)C(O)CCCN1CCC(CC1)C(O)(c1ccccc1)c1ccccc1	CCG-213275
GENTISIC ACID	analgesic, antiinflammatory	OC(=O)c1cc(O)ccc1O	CCG-40154
Demethylzeylasteral (T-96)	Pathway:Immunology & Inflammation | Target:Immunology & Inflammation related	[H][C@@]12C[C@@](C)(CC[C@]1(C)CC[C@]1(C)C3=CC(=O)c4c(C=O)c(O)c(O)cc4[C@]3(C)CC[C@@]21C)C(O)=O	CCG-269553
Scutellarin	Pathway:Others | Target:Others	O[C@H]1[C@H](Oc2cc3oc(cc(=O)c3c(O)c2O)-c2ccc(O)cc2)O[C@@H]([C@@H](O)[C@@H]1O)C(O)=O	CCG-269365
(20S)-Protopanaxatriol	Pathway:Endocrinology & Hormones | Target:Glucocorticoid Receptor	[H][C@@]12[C@H](CC[C@]1(C)[C@]1(C)C[C@H](O)C3C(C)(C)[C@@H](O)CC[C@]3(C)[C@@]1([H])C[C@H]2O)[C@@](C)(O)CCC=C(C)C	CCG-269511
Decursinol angelate	Pathway:Cytoskeletal Signaling | Target:PKC	C\C=C(\C)C(=O)O[C@H]1Cc2cc3ccc(=O)oc3cc2OC1(C)C	CCG-267791
BHQ	Pathway:Transmembrane Transporters | Target:ATPase	CC(C)(C)c1cc(O)c(cc1O)C(C)(C)C	CCG-266736
Orcinol glucoside	Pathway:Others | Target:Others	Cc1cc(O)cc(OC2O[C@H](CO)[C@@H](O)[C@H](O)[C@H]2O)c1	CCG-267334
Cefpirome sulfate	Pathway:Microbiology | Target:Anti-infection	OS(=O)(=O)O.CO\N=C(/C(=O)N[C@@H]1C(=O)N2C(C([O-])=O)=C(CS[C@]12[H])C[n+]1cccc2CCCc12)c1csc(N)n1	CCG-270239
Echinocystic acid	Pathway:Immunology & Inflammation | Target:Immunology & Inflammation related	[H][C@@]12CC(C)(C)CC[C@@]1([C@H](O)C[C@]1(C)C2=CC[C@]2([H])[C@@]3(C)CC[C@H](O)C(C)(C)[C@]3([H])CC[C@@]12C)C(O)=O	CCG-269473
THIMEROSAL	antiinfective, preservative	[Na+].CC[Hg]Sc1ccccc1C([O-])=O	CCG-39725
Eupatilin	Pathway:Others | Target:Others	COc1ccc(cc1OC)-c1cc(=O)c2c(O)c(OC)c(O)cc2o1	CCG-267966
	Non-selective dopamine receptor agonist	C(N1CCN(CC1)c1ncccn1)c1ccc2OCOc2c1	CCG-205045
ALLANTOIN	wound healing agent	NC(=O)NC1NC(=O)NC1=O	CCG-39781
Trolox		Cc1c(C)c2OC(C)(CCc2c(C)c1O)C(O)=O	CCG-207912
GALANTAMINE	anticholinesterase, analgesic, antiAlzheimer	COc1ccc2CN(C)CC[C@@]34C=C[C@H](O)C[C@@H]3Oc1c24	CCG-212961
UMBELLIFERONE	antifungal, phytoalexin	Oc1ccc2ccc(=O)oc2c1	CCG-39436
Alpinetin	Pathway:Others | Target:Others	COc1cc(O)cc2O[C@@H](CC(=O)c12)c1ccccc1	CCG-267158
METHACHOLINE CHLORIDE	cholinergic, diagnostic aid	[Cl-].CC(C[N+](C)(C)C)OC(C)=O	CCG-39988
Pyrogallol	Pathway:Immunology & Inflammation | Target:ROS	Oc1cccc(O)c1O	CCG-266100
	Sulfhydryl alkylating agent that inactivates NADP-dependent isocitrate dehydrogenase and many endonucleases	CCN1C(=O)C=CC1=O	CCG-204583
Sophoridine	Pathway:Others | Target:Others	[H][C@@]12CCCN3CCC[C@]([H])([C@@]4([H])CCCC(=O)N4C1)[C@]23[H]	CCG-266944
DHBP dibromide	Pathway:Transmembrane Transporters | Target:Calcium Channel	[Br-].[Br-].CCCCCCC[n+]1ccc(cc1)-c1cc[n+](CCCCCCC)cc1	CCG-269805
Lycorine		[H][C@@]12N3CCC1=C[C@H](O)[C@@H](O)[C@@]2([H])c1cc2OCOc2cc1C3	CCG-208232
Isoimperatorin	Pathway:Others | Target:Others	CC(C)=CCOc1c2ccoc2cc2oc(=O)ccc12	CCG-267156
Estradiol Benzoate	Pathway:Endocrinology & Hormones | Target:Estrogen/progestogen Receptor	[H][C@@]12CC[C@H](O)[C@@]1(C)CC[C@]1([H])c3ccc(OC(=O)c4ccccc4)cc3CC[C@@]21[H]	CCG-268370
Cephalotaxine	Pathway:Others | Target:Others	[H][C@@]12[C@H](O)C(OC)=C[C@@]11CCCN1CCc1cc3OCOc3cc21	CCG-267645
SULCONAZOLE NITRATE	antifungal	O[N+]([O-])=O.Clc1ccc(CSC(Cn2ccnc2)c2ccc(Cl)cc2Cl)cc1	CCG-39015
EPIGALLOCATECHIN		O[C@@H]1Cc2c(O)cc(O)cc2O[C@@H]1c1cc(O)c(O)c(O)c1	CCG-38353
Clorprenaline HCL	Pathway:GPCR & G Protein | Target:Adrenergic Receptor	Cl.CC(C)NCC(O)c1ccccc1Cl	CCG-266960
Liquiritin	Pathway:Others | Target:Others	OC[C@H]1O[C@@H](Oc2ccc(cc2)[C@@H]2CC(=O)c3ccc(O)cc3O2)[C@H](O)[C@@H](O)[C@@H]1O	CCG-268869
Amfenac Sodium (monohydrate)	Pathway:Neuronal Signaling | Target:COX	O.[Na+].Nc1c(CC([O-])=O)cccc1C(=O)c1ccccc1	CCG-267418
Cardamonin	Pathway:Transmembrane Transporters | Target:Calcium Channel	COc1cc(O)cc(O)c1C(=O)C=Cc1ccccc1	CCG-267160
Doxycycline hyclate	Pathway:Proteases | Target:MMP	O.Cl.Cl.CCO.[H][C@@]12[C@@H](C)c3cccc(O)c3C(=O)C1=C(O)[C@]1(O)C(=O)C(C(N)=O)=C(O)[C@@H](N(C)C)[C@]1([H])[C@H]2O.[H][C@@]12[C@@H](C)c3cccc(O)c3C(=O)C1=C(O)[C@]1(O)C(=O)C(C(N)=O)=C(O)[C@@H](N(C)C)[C@]1([H])[C@H]2O	CCG-270611
Tetramethylpyrazine		Cc1nc(C)c(C)nc1C	CCG-207974
CETYLPYRIDINIUM CHLORIDE	antiinfective (topical)	[Cl-].CCCCCCCCCCCCCCCC[n+]1ccccc1	CCG-39719
Protocatechuic acid		OC(=O)c1ccc(O)c(O)c1	CCG-207950
NIFUROXAZIDE	antiseptic	Oc1ccc(cc1)C(=O)N\N=C\c1ccc(o1)[N+]([O-])=O	CCG-213989
Caryophylline		[H][C@]12CC(C)(C)[C@]1([H])CC[C@@]1(C)O[C@@H]1CCC2=C	CCG-208462
BETAMIPRON	sweetener	OC(=O)CCNC(=O)c1ccccc1	CCG-39973
D-(+)-Trehalose dihydrate	Pathway:Others | Target:Others	O.O.OC[C@H]1O[C@H](O[C@H]2O[C@H](CO)[C@@H](O)[C@H](O)[C@H]2O)[C@H](O)[C@@H](O)[C@@H]1O	CCG-268385
Florfenicol		CS(=O)(=O)c1ccc(cc1)[C@@H](O)[C@@H](CF)NC(=O)C(Cl)Cl	CCG-220955
PERGOLIDE MESYLATE	dopamine receptor agonist	CS(O)(=O)=O.[H][C@@]12Cc3c[nH]c4cccc(c34)[C@@]1([H])C[C@@H](CSC)CN2CCC	CCG-39478
CHLOROCRESOL	antiinfectant	Cc1cc(O)ccc1Cl	CCG-39979
AMPIROXICAM	antiinflammatory, analgesic	CCOC(=O)OC(C)OC1=C(N(C)S(=O)(=O)c2ccccc12)C(=O)Nc1ccccn1	CCG-213956
AZAPERONE	tranquilizer, neuroleptic, alpha adrenergic blocker	Fc1ccc(cc1)C(=O)CCCN1CCN(CC1)c1ccccn1	CCG-39158
Sodium Picosulfate	Pathway:Others | Target:Others	[Na+].[Na+].[O-]S(=O)(=O)Oc1ccc(cc1)C(c1ccc(OS([O-])(=O)=O)cc1)c1ccccn1	CCG-269559
Fluorometholone Acetate	Pathway:Endocrinology & Hormones | Target:Glucocorticoid Receptor	[H][C@@]12CC[C@](OC(C)=O)(C(C)=O)[C@@]1(C)C[C@]([H])(O)[C@@]1(F)[C@@]2([H])C[C@]([H])(C)C2=CC(=O)C=C[C@]12C	CCG-268873
Sennoside A	Pathway:Metabolism | Target:MAO	OC[C@H]1O[C@@H](Oc2cccc3[C@@H]([C@@H]4c5cccc(O[C@@H]6O[C@H](CO)[C@@H](O)[C@H](O)[C@H]6O)c5C(=O)c5c(O)cc(cc45)C(O)=O)c4cc(cc(O)c4C(=O)c23)C(O)=O)[C@H](O)[C@@H](O)[C@@H]1O	CCG-270540
CEPHARANTHINE	antineoplastic, hepatoprotectant, radiopropective	COc1ccc2C[C@H]3N(C)CCc4cc(OC)c(Oc5c6OCOc6cc6CCN(C)[C@@H](Cc7ccc(Oc1c2)cc7)c56)cc34	CCG-40294
Nafcillin Sodium	Pathway:Microbiology | Target:Anti-infection	O.[H][C@]12SC(C)(C)[C@@H](N1C(=O)[C@H]2NC(=O)c1c(OCC)ccc2ccccc12)C(=O)O[Na]	CCG-269279
Bromfenac Sodium	Pathway:Neuronal Signaling | Target:COX	[Na+].Nc1c(CC([O-])=O)cccc1C(=O)c1ccc(Br)cc1	CCG-268104
Valganciclovir Hydrochloride	Pathway:Microbiology | Target:Anti-infection	Cl.CC(C)[C@H](N)C(=O)OCC(CO)OCN1C=NC2C1N=C(N)NC2=O	CCG-268570
Alizapride HCl		Cl.COc1cc2[nH]nnc2cc1C(=O)NCC1CCCN1CC=C	CCG-220451
ERYTHROMYCIN ETHYLSUCCINATE	antibacterial	CCOC(=O)CCC(=O)O[C@H]1[C@H](O[C@@H]2[C@@H](C)[C@H](O[C@H]3C[C@@](C)(OC)[C@@H](O)[C@H](C)O3)[C@@H](C)C(=O)O[C@H](CC)[C@@](C)(O)[C@H](O)[C@@H](C)C(=O)[C@H](C)C[C@@]2(C)O)O[C@H](C)C[C@@H]1N(C)C	CCG-40201
Brimonidine Tartrate	Pathway:GPCR & G Protein | Target:Adrenergic Receptor	O[C@@H]([C@@H](O)C(O)=O)C(O)=O.Brc1c(NC2=NCCN2)ccc2nccnc12	CCG-269149
GRISEOFULVIN	antifungal, inhibits mitosis in metaphase	COC1=CC(=O)C[C@@H](C)[C@]11Oc2c(C1=O)c(OC)cc(OC)c2Cl	CCG-38416
DEMECLOCYCLINE HYDROCHLORIDE	antibacterial	Cl.[H][C@]12C[C@@]3([H])[C@H](N(C)C)C(O)=C(C(N)=O)C(=O)[C@@]3(O)C(O)=C1C(=O)c1c(O)ccc(Cl)c1[C@H]2O	CCG-212562
Ticagrelor	Pathway:Neuronal Signaling | Target:P2 Receptor	CCCSc1nc(N[C@@H]2C[C@H]2c2ccc(F)c(F)c2)c2nnn([C@@H]3C[C@H](OCCO)[C@@H](O)[C@H]3O)c2n1	CCG-269870
METOCLOPRAMIDE HYDROCHLORIDE	antiemetic	Cl.CCN(CC)CCNC(=O)c1cc(Cl)c(N)cc1OC	CCG-212697
Flumethasone		[H][C@@]12C[C@@H](C)[C@](O)(C(=O)CO)[C@@]1(C)C[C@H](O)[C@@]1(F)[C@@]2([H])C[C@H](F)C2=CC(=O)C=C[C@]12C	CCG-220734
MUPIROCIN	antibacterial, antimycoplasmal, isoleucyl-tRNA synthetase inhibitor	C[C@H](O)[C@H](C)[C@@H]1O[C@H]1C[C@H]1CO[C@@H](C\C(C)=C\C(=O)OCCCCCCCCC(O)=O)[C@H](O)[C@@H]1O	CCG-213522
DEXLANSOPRAZOLE	antiulcer, proton pump inhibitor	Cc1c(OCC(F)(F)F)ccnc1C[S@@](=O)c1nc2ccccc2[nH]1	CCG-213301
Eltrombopag	Pathway:Others | Target:Thrombin	CC1=NN(C(=O)\C1=N/Nc1cccc(-c2cccc(c2)C(O)=O)c1O)c1ccc(C)c(C)c1	CCG-269152
Iso-Steviol	Pathway:Others | Target:Others	[H][C@@]12CC[C@@]3(C)C[C@@]1(CC3=O)CC[C@]1([H])[C@@](C)(CCC[C@@]21C)C(O)=O	CCG-267685
Dicloxacillin Sodium	Pathway:Microbiology | Target:Anti-infection	O.Cc1onc(c1C(=O)N[C@H]1[C@H]2SC(C)(C)[C@@H](N2C1=O)C(=O)O[Na])-c1c(Cl)cccc1Cl	CCG-269777
|A-Hederin	Pathway:Others | Target:Others	[H][C@@]12CC(C)(C)CC[C@@]1(CC[C@]1(C)C2=CC[C@]2([H])[C@@]3(C)CC[C@H](O[C@@H]4OC[C@H](O)[C@H](O)[C@H]4O[C@@H]4O[C@@H](C)[C@H](O)[C@@H](O)[C@H]4O)[C@@](C)(CO)[C@]3([H])CC[C@@]12C)C(O)=O	CCG-270437
Tilmicosin	Pathway:Microbiology | Target:Anti-infection	CC[C@H]1OC(=O)C[C@@H](O)[C@H](C)[C@@H](O[C@@H]2O[C@H](C)[C@@H](O)[C@H](N(C)C)[C@H]2O)[C@@H](CCN2C[C@@H](C)C[C@@H](C)C2)C[C@@H](C)C(=O)\C=C\C(\C)=C\[C@@H]1CO[C@@H]1O[C@H](C)[C@@H](O)[C@@H](OC)[C@H]1OC	CCG-270545
Ginsenoside Rg1	Pathway:Others | Target:Others	[H][C@@]12[C@H](CC[C@@]1(C)[C@]1(C)C[C@H](O[C@@H]3O[C@H](CO)[C@@H](O)[C@H](O)[C@H]3O)[C@@]3([H])C(C)(C)[C@@H](O)CC[C@]3(C)[C@@]1([H])C[C@H]2O)[C@](C)(CCC=C(C)C)O[C@@H]1O[C@H](CO)[C@@H](O)[C@H](O)[C@H]1O	CCG-270492
CARPROFEN	antiinflammatory, analgesic	CC(C(O)=O)c1ccc2c(c1)[nH]c1ccc(Cl)cc21	CCG-39146
Ginsenoside Rd	Pathway:Others | Target:Others	[H][C@@]12[C@H](CC[C@@]1(C)[C@]1(C)CC[C@@]3([H])C(C)(C)[C@H](CC[C@]3(C)[C@@]1([H])C[C@H]2O)O[C@@H]1O[C@H](CO)[C@@H](O)[C@H](O)[C@H]1O[C@@H]1O[C@H](CO)[C@@H](O)[C@H](O)[C@H]1O)[C@](C)(CCC=C(C)C)O[C@@H]1O[C@H](CO)[C@@H](O)[C@H](O)[C@H]1O	CCG-270588
Penfluridol	Pathway:Neuronal Signaling | Target:Dopamine Receptor	OC1(CCN(CCCC(c2ccc(F)cc2)c2ccc(F)cc2)CC1)c1ccc(Cl)c(c1)C(F)(F)F	CCG-269878
	Blocks sphingosine biosynthesis by inhibition of ketosphinganine synthetase	[H][C@]1(N)CONC1=O	CCG-204294
DOXOFYLLINE	bronchdilator	Cn1c2ncn(CC3OCCO3)c2c(=O)n(C)c1=O	CCG-213050
Gamma-Oryzanol	Pathway:Others | Target:Others	COc1cc(\C=C\C(=O)O[C@H]2CC[C@]34C[C@]33CC[C@]5(C)[C@]([H])(CC[C@@]5(C)[C@]3([H])CC[C@@]4([H])C2(C)C)[C@H](C)CCC=C(C)C)ccc1O	CCG-270201
1-Hexadecanol	Pathway:Others | Target:Others	CCCCCCCCCCCCCCCCO	CCG-266894
Acetylvanillin	Pathway:Others | Target:Others	COc1cc(C=O)ccc1OC(C)=O	CCG-266532
Acetylvanillin
Penciclovir	Pathway:Microbiology | Target:Anti-infection	Nc1nc(=O)c2ncn(CCC(CO)CO)c2[nH]1	CCG-266987
NDGA		CC(Cc1ccc(O)c(O)c1)C(C)Cc1ccc(O)c(O)c1	CCG-207935
CHLORQUINALDOL	antiinfectant, antifungal	Cc1ccc2c(Cl)cc(Cl)c(O)c2n1	CCG-39580
Ethyl Vanillate	Pathway:Others | Target:Others	CCOC(=O)c1ccc(O)c(OC)c1	CCG-266551
VERAPAMIL HYDROCHLORIDE	adrenegic blocker, Ca channel blocker, coronary vasodilator, antiarrhythmic	Cl.COc1ccc(CCN(C)CCCC(C#N)(C(C)C)c2ccc(OC)c(OC)c2)cc1OC	CCG-39491
Cabozantinib malate	Pathway:Protein Tyrosine Kinase | Target:TAM Receptor,VEGFR	O[C@@H](CC(O)=O)C(O)=O.COc1cc2nccc(Oc3ccc(NC(=O)C4(CC4)C(=O)Nc4ccc(F)cc4)cc3)c2cc1OC	CCG-270301
BENZOCAINE	anesthetic (topical)	CCOC(=O)c1ccc(N)cc1	CCG-38918
CPD000149358_8-Chloro-11-piperidin-4-ylidene-6,11-dihydro-5H-benzo[5,6]cyclohepta[1,2-b]pyridine		Clc1ccc2c(CCc3cccnc3C2=C2CCNCC2)c1	CCG-101162
3,5-Diiodotyrosine Dihydrate	Pathway:Others | Target:Others	O.O.N[C@@H](Cc1cc(I)c(O)c(I)c1)C(O)=O	CCG-269440
Tolcapone		Cc1ccc(cc1)C(=O)c1cc(O)c(O)c(c1)[N+]([O-])=O	CCG-221217
BENOXINATE HYDROCHLORIDE	anesthetic (local)	Cl.CCCCOc1cc(ccc1N)C(=O)OCCN(CC)CC	CCG-213472
Diphemanil methylsulfate		COS([O-])(=O)=O.C[N+]1(C)CCC(CC1)=C(c1ccccc1)c1ccccc1	CCG-220079
BERGAPTEN	antipsoriatic, antiinflammatory	COc1c2ccoc2cc2oc(=O)ccc12	CCG-39946
TETRAHYDROZOLINE HYDROCHLORIDE	adrenergic agonist, nasal decongestant	Cl.C1CN=C(N1)C1CCCc2ccccc12	CCG-39268
FLOPROPIONE	antispasmodic	CCC(=O)c1c(O)cc(O)cc1O	CCG-40074
NABUMETONE	antiinflammatory	COc1ccc2cc(CCC(C)=O)ccc2c1	CCG-39507
Luliconazole	Pathway:Microbiology | Target:Anti-infection	Clc1ccc([C@@H]2CS\C(S2)=C(\C#N)n2ccnc2)c(Cl)c1	CCG-268075
Levobupivacaine HCl	Pathway:Transmembrane Transporters | Target:Sodium Channel	Cl.CCCCN1CCCC[C@H]1C(=O)Nc1c(C)cccc1C	CCG-267755
DIACERIN	antiinflammatory	CC(=O)Oc1cccc2C(=O)c3cc(cc(OC(C)=O)c3C(=O)c12)C(O)=O	CCG-40287
DECAMETHONIUM BROMIDE	neuromuscular blocker	[Br-].[Br-].C[N+](C)(C)CCCCCCCCCC[N+](C)(C)C	CCG-213593
MECLOFENOXATE HYDROCHLORIDE	nootropic	Cl.CN(C)CCOC(=O)COc1ccc(Cl)cc1	CCG-39961
TRIAMTERENE	diuretic	Nc1nc(N)c2nc(c(N)nc2n1)-c1ccccc1	CCG-40090
Digoxin		[H][C@]12CC[C@]3([H])[C@]([H])(C[C@@H](O)[C@]4(C)[C@H](CC[C@]34O)C3=CC(=O)OC3)[C@@]1(C)CC[C@@H](C2)O[C@H]1C[C@H](O)[C@H](O[C@H]2C[C@H](O)[C@H](O[C@H]3C[C@H](O)[C@H](O)[C@@H](C)O3)[C@@H](C)O2)[C@@H](C)O1	CCG-220437
Halobetasol Propionate	Pathway:Metabolism | Target:Phospholipase (e.g. PLA)	[H][C@@]12C[C@H](C)[C@](OC(=O)CC)(C(=O)CCl)[C@@]1(C)C[C@H](O)[C@@]1(F)[C@@]2([H])C[C@H](F)C2=CC(=O)C=C[C@]12C	CCG-269585
K815-0282	anticoagulant	Oc1c(Cc2c(O)c3ccccc3oc2=O)c(=O)oc2ccccc12	CCG-34550
Esmolol hydrochloride		Cl.COC(=O)CCc1ccc(OCC(O)CNC(C)C)cc1	CCG-220890
Calcium D-Panthotenate	Pathway:Metabolism | Target:Vitamin	CC(C)(CO)[C@@H](O)C(=O)NCCC(=O)O[Ca]OC(=O)CCNC(=O)[C@H](O)C(C)(C)CO	CCG-269508
Astragalus polyphenols	Pathway:Immunology & Inflammation | Target:Immunology & Inflammation related	OC[C@H]1O[C@@H](Oc2c(O)cc(O)cc2\C=C\c2ccc(O)cc2)[C@H](O)[C@@H](O)[C@@H]1O	CCG-268716
DESVENLAFAXINE SUCCINATE	antidepressant	OC(=O)CCC(O)=O.CN(C)CC(c1ccc(O)cc1)C1(O)CCCCC1	CCG-213300
Gracillin	Pathway:Others | Target:Others	[H][C@]12C[C@@]3([H])[C@]4([H])CC=C5C[C@H](CC[C@]5(C)[C@@]4([H])CC[C@]3(C)[C@@]1([H])[C@H](C)[C@@]1(CC[C@@H](C)CO1)O2)O[C@]1([H])O[C@H](CO)[C@@H](O)[C@H](O[C@]2([H])O[C@H](CO)[C@@H](O)[C@H](O)[C@H]2O)[C@H]1O[C@]1([H])O[C@@H](C)[C@H](O)[C@@H](O)[C@H]1O	CCG-270556
Timolol maleate salt		O=C(O)\C=C/C(=O)O.O[C@@H](CNC(C)(C)C)COc1nsnc1N1CCOCC1	CCG-220948
Ginsenoside Rb1	Pathway:Others | Target:Others	[H][C@@]1(CC[C@]2(C)[C@]1([H])[C@H](O)C[C@]1([H])[C@@]3(C)CC[C@H](O[C@@H]4O[C@H](CO)[C@@H](O)[C@H](O)[C@H]4O[C@@H]4O[C@H](CO)[C@@H](O)[C@H](O)[C@H]4O)C(C)(C)[C@]3([H])CC[C@@]21C)[C@](C)(CCC=C(C)C)O[C@@H]1O[C@H](CO[C@@H]2O[C@H](CO)[C@@H](O)[C@H](O)[C@H]2O)[C@@H](O)[C@H](O)[C@H]1O	CCG-270640
DROPROPIZINE	antitussive	OCC(O)CN1CCN(CC1)c1ccccc1	CCG-40182
Astilbin	Pathway:Immunology & Inflammation | Target:Immunology & Inflammation related	C[C@@H]1O[C@@H](O[C@@H]2[C@H](Oc3cc(O)cc(O)c3C2=O)c2ccc(O)c(O)c2)[C@H](O)[C@H](O)[C@H]1O	CCG-269236
Ethamsylate		CCNCC.Oc1ccc(O)c(c1)S(O)(=O)=O	CCG-221015
Mesterolone	Pathway:Endocrinology & Hormones | Target:Androgen Receptor	[H][C@@]12CC[C@H](O)[C@@]1(C)CC[C@@]1([H])[C@@]2([H])CC[C@@]2([H])CC(=O)C[C@H](C)[C@]12C	CCG-267514
BENZYDAMINE HYDROCHLORIDE	analgesic, antipyretic, antiinflammatory	Cl.CN(C)CCCOc1nn(Cc2ccccc2)c2ccccc12	CCG-213582
BORNEOL		CC1(C)C2CCC1(C)C(O)C2	CCG-231498
SULFAGUANIDINE	antibacterial	NC(=N)NS(=O)(=O)c1ccc(N)cc1	CCG-38973
(-)-Borneol	Pathway:Others | Target:Others	[H][C@]12CC[C@](C)([C@H](O)C1)C2(C)C	CCG-266255
TIRATRICOL	thyroid agent	OC(=O)Cc1cc(I)c(Oc2ccc(O)c(I)c2)c(I)c1	CCG-213970
Methyl 4-hydroxybenzoate	Pathway:Others | Target:Others	COC(=O)c1ccc(O)cc1	CCG-266228
Azaguanine-8		Nc1nc2[nH]nnc2c(=O)[nH]1	CCG-220001
Methyl Cholate	Pathway:Others | Target:Others	[H][C@@]12CC[C@H]([C@H](C)CCC(=O)OC)[C@@]1(C)[C@@H](O)C[C@@]1([H])[C@@]2([H])[C@H](O)C[C@]2([H])C[C@H](O)CC[C@]12C	CCG-268916
Furaltadone hydrochloride		Cl.[O-][N+](=O)c1ccc(\C=N\N2CC(CN3CCOCC3)OC2=O)o1	CCG-220764
SITAGLIPTIN MONOPHOSPHATE MONOHYDRATE	DPP4 inhibitor, antidiabetic	O.OP(O)(O)=O.N[C@@H](CC(=O)N1CCn2c(C1)nnc2C(F)(F)F)Cc1cc(F)c(F)cc1F	CCG-213562
CPD000469188_MONTELUKAST Na		[Na+].O=C([O-])CC1(CC1)CS[C@H](CCc1ccccc1C(C)(C)O)c1cccc(\C=C\c2ccc3ccc(Cl)cc3n2)c1	CCG-101049
Hyoscyamine		CN1C2CCC1C[C@H](C2)OC(=O)[C@H](CO)c1ccccc1	CCG-208307
NSC 85433		CCc1oc2ccccc2c1C(=O)c1cc(Br)c(O)c(Br)c1	CCG-37198
PROBENECID	uricosuric	CCCN(CCC)S(=O)(=O)c1ccc(cc1)C(O)=O	CCG-39232
NSC 310839	antiinflammatory	OC(=O)CCc1nc(c(o1)-c1ccccc1)-c1ccccc1	CCG-36508
Vitamin D2 (Ergocalciferol)	Pathway:DNA Damage | Target:DNA/RNA Synthesis	CC(C)[C@@H](C)\C=C\[C@@H](C)[C@H]1CC[C@@]2([H])\C(CCC[C@]12C)=C\C=C1\C[C@@H](O)CCC1=C	CCG-268614
DOXYLAMINE SUCCINATE	antihistaminic, hypnotic	OC(=O)CCC(O)=O.CN(C)CCOC(C)(c1ccccc1)c1ccccn1	CCG-38929
TOLTRAZURIL	coccidiostat	Cc1cc(ccc1Oc1ccc(SC(F)(F)F)cc1)-n1c(=O)[nH]c(=O)n(C)c1=O	CCG-213509
SULFAMETHOXYPYRIDAZINE	antibacterial	COc1ccc(NS(=O)(=O)c2ccc(N)cc2)nn1	CCG-38976
SERTRALINE HYDROCHLORIDE	antidepressant, 5HT uptake inhibitor	Cl.CN[C@H]1CC[C@@H](c2ccc(Cl)c(Cl)c2)c2ccccc12	CCG-39575
VILAZODONE HYDROCHLORIDE	antidepressant, serotonin reuptake inhibitor, 5HT1A agonist	Cl.NC(=O)c1cc2cc(ccc2o1)N1CCN(CCCCc2c[nH]c3ccc(cc23)C#N)CC1	CCG-213313
RONIDAZOLE	antiprotozoal	Cn1c(COC(N)=O)ncc1[N+]([O-])=O	CCG-40249
FLUFENAMIC ACID	antiinflammatory, analgesic	OC(=O)c1ccccc1Nc1cccc(c1)C(F)(F)F	CCG-40167
AMINOSALICYLATE SODIUM	antibacterial, tuberculostatic	[Na+].Nc1ccc(C([O-])=O)c(O)c1	CCG-212479
CPD000469186_NELFINAVIR MESYLATE		CS(O)(=O)=O.Cc1c(O)cccc1C(=O)N[C@@H](CSc1ccccc1)[C@H](O)CN1C[C@H]2CCCC[C@H]2C[C@H]1C(=O)NC(C)(C)C	CCG-100925
Sulfacetamide Sodium	Pathway:Immunology & Inflammation | Target:Anti-infection,Autophagy	[Na+].CC(=O)[N-]S(=O)(=O)c1ccc(N)cc1	CCG-266832
LABETALOL HYDROCHLORIDE	adrenergic blocker	Cl.CC(CCc1ccccc1)NCC(O)c1ccc(O)c(c1)C(N)=O	CCG-40314
FENSPIRIDE HYDROCHLORIDE	antiinflammatory, bronchodilator	Cl.O=C1NCC2(CCN(CCc3ccccc3)CC2)O1	CCG-39014
OXETHAZAINE	anesthetic (local)	CN(C(=O)CN(CCO)CC(=O)N(C)C(C)(C)Cc1ccccc1)C(C)(C)Cc1ccccc1	CCG-39525
Voglibose	Pathway:Others | Target:Others	OCC(CO)N[C@H]1C[C@](O)(CO)[C@@H](O)[C@H](O)[C@H]1O	CCG-267119
6-Mercaptopurine (6-MP) Monohydrate	Pathway:DNA Damage | Target:DNA/RNA Synthesis	O.S=c1nc[nH]c2nc[nH]c12	CCG-266359
Bulleyaconi cine A	Pathway:Transmembrane Transporters | Target:Sodium Channel	[H][C@@]12C[C@@]3(O)[C@H](C(=O)c4ccc(OC)cc4)[C@]1([H])[C@@](C[C@@H]3OC)(OC(C)=O)[C@]1([H])[C@H](OC)[C@@]3([H])[C@]22C1N(CC)C[C@]3(COC)CC[C@@H]2OC	CCG-270281
Desvenlafaxine	Pathway:Neuronal Signaling | Target:5-HT Receptor,Adrenergic Receptor	CN(C)CC(c1ccc(O)cc1)C1(O)CCCCC1	CCG-267081
Macranthoidin B	Pathway:Others | Target:Others	[H][C@@]1(O[C@H]2CC[C@@]3(C)[C@@]([H])(CC[C@]4(C)[C@]3([H])CC=C3[C@]5([H])CC(C)(C)CC[C@@]5(CC[C@@]43C)C(=O)O[C@@H]3O[C@H](CO[C@@H]4O[C@H](CO)[C@@H](O)[C@H](O)[C@H]4O)[C@@H](O)[C@H](O)[C@H]3O)[C@]2(C)CO)OC[C@H](O)[C@H](O)[C@H]1O[C@]1([H])O[C@@H](C)[C@H](O)[C@@H](O[C@]2([H])O[C@H](CO)[C@@H](O[C@]3([H])O[C@H](CO)[C@@H](O)[C@H](O)[C@H]3O)[C@H](O)[C@H]2O)[C@H]1O	CCG-270678
TOLAZOLINE HYDROCHLORIDE	adrenergic blocker	Cl.C(C1=NCCN1)c1ccccc1	CCG-39122
EPICATECHIN MONOGALLATE		Oc1cc(O)c2C[C@@H](OC(=O)c3cc(O)c(O)c(O)c3)[C@H](Oc2c1)c1ccc(O)c(O)c1	CCG-38376
Cyclizine 2HCl	Pathway:Neuronal Signaling | Target:Histamine Receptor	Cl.Cl.CN1CCN(CC1)C(c1ccccc1)c1ccccc1	CCG-267908
10-deacetyl-paclitaxel	Pathway:Others | Target:Others	[H][C@@]12C[C@H](O)[C@@]3(C)C(=O)[C@H](O)C4=C(C)[C@H](C[C@@](O)([C@@H](OC(=O)c5ccccc5)[C@]3([H])[C@@]1(CO2)OC(C)=O)C4(C)C)OC(=O)[C@H](O)[C@@H](NC(=O)c1ccccc1)c1ccccc1	CCG-270505
CHLORZOXAZONE	muscle relaxant (skeletal)	Clc1ccc2oc(=O)[nH]c2c1	CCG-40323
Hydroumbellic acid	Pathway:Others | Target:Others	OC(=O)CCc1ccc(O)cc1O	CCG-266449
CHLORPROPAMIDE	antidiabetic	CCCNC(=O)NS(=O)(=O)c1ccc(Cl)cc1	CCG-38905
Higenamine hydrochloride	Pathway:Neuronal Signaling | Target:Adrenergic Receptor	Cl.Oc1ccc(CC2NCCc3cc(O)c(O)cc23)cc1	CCG-267555
TROMETHAMINE	osmotic diuretic, alkalizer	NC(CO)(CO)CO	CCG-214012
JUAREZIC ACID		OC(=O)\C=C\C=C\c1ccccc1	CCG-40050
Domiphen Bromide	Pathway:Others | Target:Others	[Br-].CCCCCCCCCCCC[N+](C)(C)CCOc1ccccc1	CCG-268817
L(+)-Arabinose	Pathway:Others | Target:Others	O[C@H]1CO[C@H](O)[C@H](O)[C@H]1O	CCG-266201
BROXYQUINOLINE	antiinfectant, disinfectant	Oc1c(Br)cc(Br)c2cccnc12	CCG-40333
GUAIAZULENE	antioxidant, inhibits lipid peroxidation inhibitor, antiinflammatory, hepatoprotectant; LD50(rat) 1550 mg/kg po	CC(C)c1ccc(C)c2ccc(C)c2c1	CCG-40099
Isosorbide	Pathway:Others | Target:Others	[H][C@]12OC[C@@H](O)[C@@]1([H])OC[C@@H]2O	CCG-266173
Lithocholic acid		[H][C@@]1(CC[C@@]2([H])[C@]3([H])CC[C@]4([H])C[C@H](O)CC[C@]4(C)[C@@]3([H])CC[C@]12C)[C@H](C)CCC(O)=O	CCG-220796
TENATOPRAZOLE	anti-ulcer, proton pump inhibitor	COc1ccc2[nH]c(nc2n1)S(=O)Cc1ncc(C)c(OC)c1C	CCG-213826
CYCLAMIC ACID	sweetener	OS(=O)(=O)NC1CCCCC1	CCG-213726
Piperacillin sodium salt		[Na+].[H][C@]12SC(C)(C)[C@@H](N1C(=O)[C@@]2([H])NC(=O)[C@H](NC(=O)N1CCN(CC)C(=O)C1=O)c1ccccc1)C([O-])=O	CCG-220755
PROCAINE HYDROCHLORIDE	anesthetic (local)	Cl.CCN(CC)CCOC(=O)c1ccc(N)cc1	CCG-39234
CPD000059053_PILOCARPINE HYDROCHLORIDE		Cl.CC[C@H]1[C@@H](Cc2cncn2C)COC1=O	CCG-100757
Doxapram HCl	Pathway:Transmembrane Transporters | Target:Potassium Channel	O.Cl.CCN1CC(CCN2CCOCC2)C(C1=O)(c1ccccc1)c1ccccc1	CCG-269048
CETRIMONIUM BROMIDE	antiinfectant	[Br-].CCCCCCCCCCCCCCCC[N+](C)(C)C	CCG-39968
PHENIRAMINE MALEATE	antihistaminic	OC(=O)\C=C/C(O)=O.CN(C)CCC(c1ccccc1)c1ccccn1	CCG-39109
CPD000059045_PHENOTHIAZINE		N1c2ccccc2Sc2ccccc12	CCG-101115
Spironolactone		[H][C@@]12CC[C@@]3(CCC(=O)O3)[C@@]1(C)CC[C@@]1([H])[C@@]2([H])[C@@H](CC2=CC(=O)CC[C@]12C)SC(C)=O	CCG-220128
Tamibarotene	Pathway:Metabolism | Target:Retinoid Receptor	CC1(C)CCC(C)(C)c2cc(NC(=O)c3ccc(cc3)C(O)=O)ccc12	CCG-268044
Vitamin D3 (Cholecalciferol)	Pathway:Metabolism | Target:Vitamin	CC(C)CCC[C@@H](C)[C@H]1CC[C@@]2([H])\C(CCC[C@]12C)=C\C=C1\C[C@@H](O)CCC1=C	CCG-268466
Vinorelbine Tartrate	Pathway:Cytoskeletal Signaling | Target:Microtubule Associated	O[C@H]([C@@H](O)C(O)=O)C(O)=O.O[C@H]([C@@H](O)C(O)=O)C(O)=O.[H][C@@]12N3CC[C@@]11c4cc(c(OC)cc4N(C)[C@@]1([H])[C@](O)([C@H](OC(C)=O)[C@]2(CC)C=CC3)C(=O)OC)[C@]1(CC2C[N@](CC(CC)=C2)Cc2c1[nH]c1ccccc21)C(=O)OC	CCG-270632
Sodium Nitrite	Pathway:Immunology & Inflammation | Target:ROS	[Na+].[O-]N=O	CCG-266007
CYCLOBENZAPRINE HYDROCHLORIDE	muscle relaxant (skeletal)	Cl.CN(C)CCC=C1c2ccccc2C=Cc2ccccc12	CCG-39312
spiramycin	Pathway:Microbiology | Target:Anti-infection	CO[C@H]1[C@H](O)CC(=O)O[C@H](C)C\C=C\C=C\[C@H](O[C@H]2CC[C@H](N(C)C)[C@@H](C)O2)[C@H](C)C[C@H](CC=O)[C@@H]1O[C@@H]1O[C@H](C)[C@@H](O[C@@H]2O[C@@H](C)[C@H](O)[C@](C)(O)C2)[C@H](N(C)C)[C@H]1O	CCG-270525
Diphenidol hydrochloride		Cl.OC(CCCN1CCCCC1)(c1ccccc1)c1ccccc1	CCG-220252
Ifenprodil Tartrate	Pathway:Neuronal Signaling | Target:NMDAR	O[C@H]([C@@H](O)C(O)=O)C(O)=O.CC(C(O)c1ccc(O)cc1)N1CCC(Cc2ccccc2)CC1.CC(C(O)c1ccc(O)cc1)N1CCC(Cc2ccccc2)CC1	CCG-270490
VERATRIC ACID		COc1ccc(cc1OC)C(O)=O	CCG-39276
Eprosartan mesylate	Angiotensin II type 1 (AT1) receptor antagonist; anti-hypertensive	CS(O)(=O)=O.CCCCc1ncc(\C=C(/Cc2cccs2)C(O)=O)n1Cc1ccc(cc1)C(O)=O	CCG-222112
Vinblastine sulfate	Pathway:Cytoskeletal Signaling | Target:Microtubule Associated,AChR	OS(O)(=O)=O.[H][C@@]12N3CCC11c4cc(c(OC)cc4N(C)[C@@]1([H])[C@](O)([C@H](OC(C)=O)[C@]2(CC)C=CC3)C(=O)OC)[C@]1(C[C@@]2([H])C[N@](C[C@](O)(CC)C2)CCc2c1[nH]c1ccccc21)C(=O)OC	CCG-270567
4'-Demethylpodophyllotoxin	Pathway:Others | Target:Others	[H][C@]12COC(=O)[C@]1([H])[C@H](c1cc(OC)c(O)c(OC)c1)c1cc3OCOc3cc1[C@@H]2O	CCG-268651
Triclabendazole	Pathway:Cytoskeletal Signaling | Target:Microtubule Associated	CSc1nc2cc(Oc3cccc(Cl)c3Cl)c(Cl)cc2[nH]1	CCG-268150
APIGENIN DIMETHYL ETHER		COc1ccc(cc1)-c1cc(=O)c2c(O)cc(OC)cc2o1	CCG-214072
Sodium Phenylbutyrate	HDAC	[Na]OC(=O)CCCc1ccccc1	CCG-265014
Forsythin	Pathway:Others | Target:Others	[H][C@]12CO[C@H](c3ccc(O[C@@H]4O[C@H](CO)[C@@H](O)[C@H](O)[C@H]4O)c(OC)c3)[C@@]1([H])CO[C@H]2c1ccc(OC)c(OC)c1	CCG-269935
DINITOLMIDE	antiprotozoal	Cc1c(cc(cc1[N+]([O-])=O)[N+]([O-])=O)C(N)=O	CCG-40029
bis-demethoxycurcumin		Oc1ccc(\C=C\C(=O)CC(=O)\C=C\c2ccc(O)cc2)cc1	CCG-207959
BEZAFIBRATE	antihyperlipidemic	CC(C)(Oc1ccc(CCNC(=O)c2ccc(Cl)cc2)cc1)C(O)=O	CCG-39683
NSC 69852		NCCCNCCCCNCCCN	CCG-35276
CYROMAZINE	acaricide, insecticide, ectoparisitide	Nc1nc(N)nc(NC2CC2)n1	CCG-213992
Homoveratrumic acid	Pathway:Others | Target:Others	COc1ccc(CC(O)=O)cc1OC	CCG-266554
URACIL	antineoplastic	O=c1cc[nH]c(=O)[nH]1	CCG-213042
Zinc Undecylenate	Pathway:Microbiology | Target:Anti-infection	[Zn++].[O-]C(=O)CCCCCCCCC=C.[O-]C(=O)CCCCCCCCC=C	CCG-269028
5305868		Oc1ccccc1C(=O)Nc1ccccc1	CCG-5616
	Antidepressant; precursor of serotonin	[H][C@](N)(Cc1c[nH]c2ccccc12)C(O)=O	CCG-205257
Ethacridine lactate monohydrate	Pathway:Microbiology | Target:Anti-infection	O.CC(O)C(O)=O.CCOc1ccc2nc3cc(N)ccc3c(N)c2c1	CCG-268179
THIOCTIC ACID	hepatoprotectant	OC(=O)CCCCC1CCSS1	CCG-39063
DIBENZOTHIOPHENE	keratolytic	c1ccc2c(c1)sc1ccccc21	CCG-40229
ETHAMBUTOL HYDROCHLORIDE	antibacterial (tuberculostatic)	Cl.Cl.CC[C@@H](CO)NCCN[C@@H](CC)CO	CCG-40232
Dirithromycin	Pathway:Microbiology | Target:Anti-infection	[H][C@@]12N[C@@H](COCCOC)OC([C@H]1C)[C@](C)(O)[C@@H](CC)OC(=O)[C@H](C)[C@@H](O[C@H]1C[C@@](C)(OC)[C@@H](O)[C@H](C)O1)[C@H](C)[C@@H](O[C@@H]1O[C@H](C)C[C@@H]([C@H]1O)N(C)C)[C@@](C)(O)C[C@H]2C	CCG-270518
Ouabain	Pathway:Transmembrane Transporters | Target:Sodium Channel	O.O.O.O.O.O.O.O.[H][C@@]12CC[C@]3(O)C[C@H](C[C@@H](O)[C@]3(CO)[C@@]1([H])[C@H](O)C[C@]1(C)[C@H](CC[C@]21O)C1=CC(=O)OC1)O[C@@H]1O[C@@H](C)[C@H](O)[C@@H](O)[C@H]1O	CCG-270416
CPD000336944_mevastatin		CC[C@H](C)C(=O)O[C@H]1CCC=C2C=C[C@H](C)[C@H](CC[C@@H]3C[C@@H](O)CC(=O)O3)[C@@H]12	CCG-101174
Homatropine Methylbromide	Pathway:Neuronal Signaling | Target:AChR	[Br-].[H][C@]12CC[C@]([H])(C[C@@H](C1)OC(=O)C(O)c1ccccc1)[N+]2(C)C	CCG-268291
NITHIAMIDE	antibacterial	CC(=O)Nc1ncc(s1)[N+]([O-])=O	CCG-213449
DIBUCAINE HYDROCHLORIDE	anesthetic (local)	Cl.CCCCOc1cc(C(=O)NCCN(CC)CC)c2ccccc2n1	CCG-40219
Deoxycorticosterone acetate	Pathway:Neuronal Signaling | Target:Adrenergic Receptor	[H][C@@]12CC[C@H](C(=O)COC(C)=O)[C@@]1(C)CC[C@@]1([H])[C@@]2([H])CCC2=CC(=O)CC[C@]12C	CCG-268330
Estradiol Cypionate	Pathway:Endocrinology & Hormones | Target:Estrogen/progestogen Receptor	[H][C@@]12CC[C@H](OC(=O)CCC3CCCC3)[C@@]1(C)CC[C@]1([H])c3ccc(O)cc3CC[C@@]21[H]	CCG-268613
Mechlorethamine HCl		Cl.CN(CCCl)CCCl	CCG-264667
Retapamulin	Pathway:Microbiology | Target:Anti-infection	[H][C@]12CC[C@]([H])(C[C@H](C1)SCC(=O)O[C@@H]1C[C@@](C)(C=C)[C@@H](O)[C@H](C)[C@]34CCC(=O)[C@@]3([H])[C@@]1(C)[C@H](C)CC4)N2C	CCG-269837
EUK 134	Pathway:Neuronal Signaling | Target:Beta Amyloid	COc1cccc2C=[N]3CC[N]4=Cc5cccc(OC)c5O[Mn]34(Cl)Oc12	CCG-268852
Escitalopram Oxalate	Pathway:Neuronal Signaling | Target:5-HT Receptor	OC(=O)C(O)=O.CN(C)CCCC1(OCc2cc(ccc12)C#N)c1ccc(F)cc1	CCG-268814
	Nootropic agent, improves learning and memory, and prevents impairment of cognitive functions	NC(=O)CN1CC(O)CC1=O	CCG-205014
Zinc Pyrithione	Pathway:Transmembrane Transporters | Target:Proton Pump,Anti-infection	O1N2C=CC=CC2=[S][Zn]11ON2C=CC=CC2=[S]1	CCG-267673
Chloroprocaine HCl	Pathway:Transmembrane Transporters | Target:Sodium Channel	Cl.CCN(CC)CCOC(=O)c1ccc(N)cc1Cl	CCG-267543
RETINYL ACETATE	vitamin precursor	CC(=O)OC\C=C(/C)\C=C\C=C(/C)\C=C\C1=C(C)CCCC1(C)C	CCG-39564
PromethazineA?HCl		Cl.CC(CN1c2ccccc2Sc2ccccc12)N(C)C	CCG-207895
PRAMOXINE HYDROCHLORIDE	anesthetic (topical)	Cl.CCCCOc1ccc(OCCCN2CCOCC2)cc1	CCG-212937
Prochlorperazine dimaleate		OC(=O)\C=C/C(O)=O.OC(=O)\C=C/C(O)=O.CN1CCN(CCCN2c3ccccc3Sc3ccc(Cl)cc23)CC1	CCG-220399
DIMINAZENE ACETURATE	antiprotozoal as aceturate	CC(=O)NCC(O)=O.CC(=O)NCC(O)=O.NC(=N)c1ccc(N\N=N\c2ccc(cc2)C(N)=N)cc1	CCG-213828
ACETAZOLAMIDE	carbonic anhydrase inhibitor, diuretic, antiglaucoma	CC(=O)Nc1nnc(s1)S(N)(=O)=O	CCG-38900
Catalpol	Pathway:Others | Target:Others	[H][C@@]12O[C@]1(CO)[C@@]1([H])[C@H](OC3O[C@H](CO)[C@@H](O)[C@H](O)[C@H]3O)OC=C[C@@]1([H])[C@@H]2O	CCG-268188
ISOVALERAMIDE	anticonvulsant, antimigraine, analgesic	CC(C)CC(N)=O	CCG-213627
Hederacoside C	Pathway:Others | Target:Others	[H][C@@]12CC(C)(C)CC[C@@]1(CC[C@]1(C)C2=CC[C@]2([H])[C@@]3(C)CC[C@H](O[C@@H]4OC[C@H](O)[C@H](O)[C@H]4O[C@@H]4O[C@@H](C)[C@H](O)[C@@H](O)[C@H]4O)[C@@](C)(CO)[C@]3([H])CC[C@@]12C)C(=O)O[C@@H]1O[C@H](CO[C@@H]2O[C@H](CO)[C@@H](O[C@@H]3O[C@@H](C)[C@H](O)[C@@H](O)[C@H]3O)[C@H](O)[C@H]2O)[C@@H](O)[C@H](O)[C@H]1O	CCG-270660
Troxipide		COc1cc(cc(OC)c1OC)C(=O)NC1CCCNC1	CCG-221210
Swertiamarin	Pathway:Others | Target:Others	OC[C@H]1O[C@@H](O[C@@H]2OC=C3C(=O)OCC[C@@]3(O)[C@H]2C=C)[C@H](O)[C@@H](O)[C@@H]1O	CCG-268346
DISOPYRAMIDE PHOSPHATE	antiarrhythmic	OP(O)(O)=O.CC(C)N(CCC(C(N)=O)(c1ccccc1)c1ccccn1)C(C)C	CCG-40209
RESVERATROL 4'-METHYL ETHER		COc1ccc(\C=C\c2cc(O)cc(O)c2)cc1	CCG-38350
Benzylpenicillin sodium		[Na+].[H][C@]12SC(C)(C)[C@@H](N1C(=O)[C@@]2([H])NC(=O)Cc1ccccc1)C([O-])=O	CCG-221078
N-Sulfo-glucosamine sodium salt	Pathway:Others | Target:Others	[Na+].OC[C@@H](O)[C@@H](O)[C@H](O)[C@@H](NS([O-])(=O)=O)C=O	CCG-267250
Teriflunomide	Pathway:Metabolism | Target:Dehydrogenase,Immunology & Inflammation related	C\C(O)=C(/C#N)C(=O)Nc1ccc(cc1)C(F)(F)F	CCG-267145
Dihydroactinidiolide	Pathway:Others | Target:Others	C[C@@]12CCCC(C)(C)C1=CC(=O)O2	CCG-266435
CLIMBAZOLE	antifungal	CC(C)(C)C(=O)C(Oc1ccc(Cl)cc1)n1ccnc1	CCG-213958
PYRIDOXINE	vitamin B6, enzyme cofactor	Cc1ncc(CO)c(CO)c1O	CCG-213453
SALSALATE	analgesic	OC(=O)c1ccccc1OC(=O)c1ccccc1O	CCG-39652
3039-0505		Cn1c2ncn(CC(O)=O)c2c(=O)n(C)c1=O	CCG-106578
Bemegride		CCC1(C)CC(=O)NC(=O)C1	CCG-220882
Oxaceprol	Pathway:Immunology & Inflammation | Target:Immunology & Inflammation related	CC(=O)N1C[C@H](O)C[C@H]1C(O)=O	CCG-266379
MERCAPTAMINE HYDROCHLORIDE	depigmentation, radiation protectant	Cl.NCCS	CCG-39094
PENTAMIDINE ISETHIONATE	antiprotozoal, inhibits nucleic acid & protein synthesis	OCCS(O)(=O)=O.OCCS(O)(=O)=O.NC(=N)c1ccc(OCCCCCOc2ccc(cc2)C(N)=N)cc1	CCG-39715
SUCRALOSE	sweetener	OC[C@H]1O[C@H](O[C@]2(CCl)O[C@H](CCl)[C@@H](O)[C@@H]2O)[C@H](O)[C@@H](O)[C@H]1Cl	CCG-213995
ALLYLTHIOUREA	chelating agent	NC(=S)NCC=C	CCG-214037
Erythritol	Pathway:Others | Target:Others	OC[C@H](O)[C@H](O)CO	CCG-266079
Homatropine hydrobromide (R,S)		Br.[H][C@]12CC[C@]([H])(C[C@@H](C1)OC(=O)C(O)c1ccccc1)N2C	CCG-220062
ZOXAZOLAMINE	muscle relaxant, antirrheumatic	Nc1nc2cc(Cl)ccc2o1	CCG-40150
Methazolamide	Pathway:Metabolism | Target:Carbonic Anhydrase	CC(=O)\N=c1\sc(nn1C)S(N)(=O)=O	CCG-266836
SEROTONIN HYDROCHLORIDE	neurotransmitter	Cl.NCCc1c[nH]c2ccc(O)cc12	CCG-214216
NSC 614826	cathartic	CC(=O)Oc1ccc(cc1)C(c1ccc(OC(C)=O)cc1)c1ccccn1	CCG-35661
Epinastine hydrochloride	Non-sedating H1 histamine receptor antagonist.	Cl.NC1=NCC2N1c1ccccc1Cc1ccccc21	CCG-221805
METHYCLOTHIAZIDE	antihypertensive	CN1C(CCl)Nc2cc(Cl)c(cc2S1(=O)=O)S(N)(=O)=O	CCG-213705
Efaproxiral sodium	Pathway:Others | Target:Others	[Na+].Cc1cc(C)cc(NC(=O)Cc2ccc(OC(C)(C)C([O-])=O)cc2)c1	CCG-268204
Guanabenz acetate		CC(O)=O.NC(=N)N\N=C\c1c(Cl)cccc1Cl	CCG-220096
Rotigotine	Pathway:Neuronal Signaling | Target:Dopamine Receptor	CCCN(CCc1cccs1)[C@H]1CCc2c(O)cccc2C1	CCG-267650
PROPRANOLOL HYDROCHLORIDE (-)	antihypertensive, antianginal, antiarrhythmic	Cl.CC(C)NCC(O)COc1cccc2ccccc12	CCG-39239
Ospemifene	Pathway:Endocrinology & Hormones | Target:Estrogen/progestogen Receptor	OCCOc1ccc(cc1)C(=C(\CCCl)c1ccccc1)\c1ccccc1	CCG-268392
Lomerizine 2HCl	Pathway:Transmembrane Transporters | Target:Calcium Channel	Cl.Cl.COc1ccc(CN2CCN(CC2)C(c2ccc(F)cc2)c2ccc(F)cc2)c(OC)c1OC	CCG-269965
PROCAINAMIDE HYDROCHLORIDE	antiarrhythmic	Cl.CCN(CC)CCNC(=O)c1ccc(N)cc1	CCG-39233
Difluprednate	Pathway:Others | Target:Others	[H][C@@]12CC[C@](OC(=O)CCC)(C(=O)COC(C)=O)[C@@]1(C)C[C@H](O)[C@@]1(F)[C@@]2([H])C[C@H](F)C2=CC(=O)C=C[C@]12C	CCG-269762
Mefloquine HCl	Pathway:Microbiology | Target:Anti-infection	Cl.[H][C@@]1(CCCCN1)[C@@H](O)c1cc(nc2c(cccc12)C(F)(F)F)C(F)(F)F	CCG-268825
Closantel Sodium	Pathway:Microbiology | Target:Anti-infection	[Na+].Cc1cc(C(C#N)c2ccc(Cl)cc2)c(Cl)cc1NC(=O)c1cc(I)cc(I)c1[O-]	CCG-270373
	Metabolite of progesterone	[H][C@@]12CC[C@](O)(C(C)=O)[C@@]1(C)CC[C@@]1([H])[C@@]2([H])CCC2=CC(=O)CC[C@]12C	CCG-204655
7,4'-DIMETHOXYISOFLAVONE		COc1ccc(cc1)-c1coc2cc(OC)ccc2c1=O	CCG-214635
HISTAMINE DIHYDROCHLORIDE	H receptor agonist, induces edema in mammalian tissues; gastric secretion stimulant	Cl.Cl.NCCc1c[nH]cn1	CCG-38567
7|A-Hydroxylathyrol	Pathway:Others | Target:Others	C[C@H]1C[C@]2(O)C(=O)\C(C)=C/[C@H]3C(C)(C)[C@H]3C[C@@H](O)C(=C)[C@H](O)[C@H]2[C@H]1O	CCG-268033
Levodropropizine	Pathway:Neuronal Signaling | Target:Histamine Receptor	OC[C@@H](O)CN1CCN(CC1)c1ccccc1	CCG-266840
Baccatin ?o	Pathway:Others | Target:Others	[H][C@@]12C[C@H](O)[C@@]3(C)C(=O)[C@H](OC(C)=O)C4=C(C)[C@@H](O)C[C@](O)([C@@H](OC(=O)c5ccccc5)[C@]3([H])[C@@]1(CO2)OC(C)=O)C4(C)C	CCG-270153
Azithromycin Dihydrate	Pathway:Microbiology | Target:Anti-infection	O.O.CC[C@H]1OC(=O)[C@H](C)[C@@H](O[C@H]2C[C@@](C)(OC)[C@@H](O)[C@H](C)O2)C(C)[C@@H](O[C@@H]2O[C@H](C)C[C@@H]([C@H]2O)N(C)C)[C@](C)(O)C[C@@H](C)CN(C)[C@H](C)[C@@H](O)[C@]1(C)O	CCG-270476
3'-Hydroxypterostilbene	Pathway:Others | Target:Others	COc1cc(OC)cc(\C=C\c2ccc(O)c(O)c2)c1	CCG-267181
BENZOIC ACID	antifungal	OC(=O)c1ccccc1	CCG-213088
Maltitol	Pathway:Others | Target:Others	OC[C@H](O)[C@@H](O)[C@H](O[C@H]1O[C@H](CO)[C@@H](O)[C@H](O)[C@H]1O)[C@H](O)CO	CCG-267963
COUMARIN	antineoplastic, antiinflammatory, antihyperglycaemic	O=c1ccc2ccccc2o1	CCG-38580
FLAVONE		O=c1cc(oc2ccccc12)-c1ccccc1	CCG-214679
Mezlocillin Sodium	Pathway:Microbiology | Target:Anti-infection	[Na+].[H][C@@]12SC(C)(C)[C@H](N1C(=O)[C@@H]2NC(=O)[C@@H](NC(=O)N1CCN(C1=O)S(C)(=O)=O)c1ccccc1)C([O-])=O	CCG-270055
SINAPIC ACID		COc1cc(\C=C\C(O)=O)cc(OC)c1O	CCG-214595
CYCLANDELATE	vasodilator	CC1CC(CC(C)(C)C1)OC(=O)C(O)c1ccccc1	CCG-213926
ANETHOLE	expectorant, gastric stimulant, insecticide	COc1ccc(\C=C\C)cc1	CCG-38720
AMINOTHIAZOLE	antithyroid agent	Nc1nccs1	CCG-40298
	Coenzyme needed for the activity of enzyme complexes such as those of pyruvate dehydrogenase and glycine decarboxylase	[H][C@@]1(CCCCC(O)=O)CCSS1	CCG-205204
CLOFIBRIC ACID	antihyperlipoproteinemic	CC(C)(Oc1ccc(Cl)cc1)C(O)=O	CCG-38959
Mirabegron (YM178)	Pathway:Neuronal Signaling | Target:Adrenergic Receptor	Nc1nc(CC(=O)Nc2ccc(CCNC[C@H](O)c3ccccc3)cc2)cs1	CCG-268611
Valnemulin HCl	Pathway:Microbiology | Target:Anti-infection	Cl.[H][C@@]12C(=O)CC[C@]11CC[C@@H](C)[C@@]2(C)[C@@H](C[C@@](C)(C=C)[C@@H](O)[C@@H]1C)OC(=O)CSC(C)(C)CNC(=O)[C@H](N)C(C)C	CCG-270198
Sennoside B	Pathway:Protein Tyrosine Kinase | Target:PDGFR	OC[C@H]1O[C@@H](Oc2cccc3[C@H]([C@@H]4c5cccc(O[C@@H]6O[C@H](CO)[C@@H](O)[C@H](O)[C@H]6O)c5C(=O)c5c(O)cc(cc45)C(O)=O)c4cc(cc(O)c4C(=O)c23)C(O)=O)[C@H](O)[C@@H](O)[C@@H]1O	CCG-270539
MEXILETINE HYDROCHLORIDE	antiarrhythmic	Cl.CC(N)COc1c(C)cccc1C	CCG-213246
Hydroxyzine dihydrochloride		Cl.Cl.OCCOCCN1CCN(CC1)C(c1ccccc1)c1ccc(Cl)cc1	CCG-220133
PHENAZOPYRIDINE HYDROCHLORIDE	analgesic	Cl.Nc1ccc(\N=N\c2ccccc2)c(N)n1	CCG-39935
Norethindrone		[H][C@@]12CC[C@@](O)(C#C)[C@@]1(C)CC[C@]1([H])[C@@]3([H])CCC(=O)C=C3CC[C@@]21[H]	CCG-220253
Tranylcypromine (2-PCPA) HCl	Pathway:Metabolism | Target:MAO	Cl.[*].N[C@@H]1C[C@H]1c1ccccc1	CCG-266357
CARBIMAZOLE	antithyroid	CCOC(=O)n1ccn(C)c1=S	CCG-39106
QUINACRINE HYDROCHLORIDE	anthelmintic, antimalarial, intercalating agent	Cl.Cl.CCN(CC)CCCC(C)Nc1c2ccc(Cl)cc2nc2ccc(OC)cc12	CCG-39896
CPD000469137_ROPIVACAINE HCl		Cl.CCCN1CCCC[C@H]1C(=O)Nc1c(C)cccc1C	CCG-101108
Etofibrate	Pathway:Others | Target:Others	CC(C)(Oc1ccc(Cl)cc1)C(=O)OCCOC(=O)c1cccnc1	CCG-268206
TINIDAZOLE	antiprotozoal	CCS(=O)(=O)CCn1c(C)ncc1[N+]([O-])=O	CCG-39907
BAMBUTEROL HYDROCHLORIDE	beta adrenergic agonist, bronchodilator, cholinesterase inhibitor	Cl.CN(C)C(=O)Oc1cc(OC(=O)N(C)C)cc(c1)C(O)CNC(C)(C)C	CCG-213966
NSC 4960		COc1ccc(O)cc1	CCG-35855
Anidulafungin (LY303366)	Pathway:Microbiology | Target:Anti-infection	CCCCCOc1ccc(cc1)-c1ccc(cc1)-c1ccc(cc1)C(=O)N[C@H]1C[C@@H](O)[C@@H](O)NC(=O)[C@@H]2[C@@H](O)[C@@H](C)CN2C(=O)[C@@H](NC(=O)[C@@H](NC(=O)[C@@H]2C[C@@H](O)CN2C(=O)[C@@H](NC1=O)[C@@H](C)O)[C@H](O)[C@@H](O)c1ccc(O)cc1)[C@@H](C)O	CCG-270647
Levobetaxolol HCl	Pathway:GPCR & G Protein | Target:Adrenergic Receptor	Cl.CC(C)NC[C@H](O)COc1ccc(CCOCC2CC2)cc1	CCG-267959
Meclofenamate sodium	Pathway:Neuronal Signaling | Target:COX	Cc1ccc(Cl)c(Nc2ccccc2C(=O)O[Na])c1Cl	CCG-267676
DROPERIDOL	neuroleptic	Fc1ccc(cc1)C(=O)CCCN1CCC(=CC1)n1c2ccccc2[nH]c1=O	CCG-39004
Nitenpyram	Pathway:Neuronal Signaling | Target:AChR	CCN(Cc1ccc(Cl)nc1)C(\NC)=C\[N+]([O-])=O	CCG-267169
CLOSANTEL	anthelmintic	Cc1cc(C(C#N)c2ccc(Cl)cc2)c(Cl)cc1NC(=O)c1cc(I)cc(I)c1O	CCG-213322
TRIBROMOETHANOL	hypnotic	OCC(Br)(Br)Br	CCG-213307
Veratramine	Pathway:Transmembrane Transporters | Target:Sodium Channel	[H][C@@]12CC=C3C[C@@H](O)CC[C@]3(C)[C@@]1([H])Cc1c2ccc([C@H](C)[C@]2([H])NC[C@@H](C)C[C@H]2O)c1C	CCG-268761
Pefloxacin Mesylate Dihydrate	Pathway:DNA Damage | Target:Topoisomerase	O.O.CS(O)(=O)=O.CCn1cc(C(O)=O)c(=O)c2cc(F)c(cc12)N1CCN(C)CC1	CCG-269406
Lathyrol	Pathway:Others | Target:Others	C[C@H]1C[C@]2(O)C(=O)\C(C)=C\[C@@H]3C(C)(C)[C@H]3CCC(=C)[C@H](O)[C@H]2[C@H]1O	CCG-267856
Deoxyarbutin	Pathway:Proteases | Target:Tyrosinase	Oc1ccc(OC2CCCCO2)cc1	CCG-266537
Liquiritigenin	Pathway:Endocrinology & Hormones | Target:Estrogen/progestogen Receptor	Oc1ccc(cc1)[C@@H]1CC(=O)c2ccc(O)cc2O1	CCG-267019
Ampicillin trihydrate		O.O.O.CC1(C)S[C@@H]2[C@H](NC(=O)[C@H](N)c3ccccc3)C(=O)N2[C@H]1C(O)=O	CCG-220114
PINOCEMBRIN	antiinflammatory	Oc1cc(O)c2C(=O)C[C@H](Oc2c1)c1ccccc1	CCG-39668
BENZETHONIUM CHLORIDE	antiinfective (topical)	[Cl-].CC(C)(C)CC(C)(C)c1ccc(OCCOCC[N+](C)(C)Cc2ccccc2)cc1	CCG-39713
Tannic acid	Pathway:Immunology & Inflammation | Target:CXCR	Oc1cc(cc(O)c1O)C(=O)Oc1cc(cc(O)c1O)C(=O)OC[C@H]1O[C@@H](OC(=O)c2cc(O)c(O)c(OC(=O)c3cc(O)c(O)c(O)c3)c2)[C@H](OC(=O)c2cc(O)c(O)c(OC(=O)c3cc(O)c(O)c(O)c3)c2)[C@@H](OC(=O)c2cc(O)c(O)c(OC(=O)c3cc(O)c(O)c(O)c3)c2)[C@@H]1OC(=O)c1cc(O)c(O)c(OC(=O)c2cc(O)c(O)c(O)c2)c1	CCG-270692
CHOLINE CHLORIDE	choleretic, lipotropic, hepatoprotectant	[Cl-].C[N+](C)(C)CCO	CCG-39465
	Endogenous neurotransmitter	NCCc1c[nH]cn1	CCG-204684
NICARDIPINE HYDROCHLORIDE	vasodilator	Cl.COC(=O)C1=C(C)NC(C)=C(C1c1cccc(c1)[N+]([O-])=O)C(=O)OCCN(C)Cc1ccccc1	CCG-39033
BATYL ALCOHOL		CCCCCCCCCCCCCCCCCCOCC(O)CO	CCG-38893
K783-3556		OC(=O)c1cc(nc2ccccc12)-c1ccccc1	CCG-34161
Ketoisophorone	Pathway:Others | Target:Others	CC1=CC(=O)CC(C)(C)C1=O	CCG-266233
TOLPERISONE HYDROCHLORIDE	muscle relaxant (skeletal)	Cl.CC(CN1CCCCC1)C(=O)c1ccc(C)cc1	CCG-40311
SANTONIN		C[C@H]1[C@@H]2CC[C@@]3(C)C=CC(=O)C(C)=C3[C@H]2OC1=O	CCG-40021
CHROMOCARB	vascular protectant	OC(=O)c1cc(=O)c2ccccc2o1	CCG-213852
ACEBUTOLOL HYDROCHLORIDE	antihypertensive, antianginal, antiarrhythmic	Cl.CCCC(=O)Nc1ccc(OCC(O)CNC(C)C)c(c1)C(C)=O	CCG-39278
LIOTHYRONINE SODIUM	thyroid hormone	[Na+].N[C@@H](Cc1cc(I)c(Oc2ccc(O)c(I)c2)c(I)c1)C([O-])=O	CCG-39522
AVANAFIL	erectile dysfunction	COc1ccc(CNc2nc(ncc2C(=O)NCc2ncccn2)N2CCC[C@H]2CO)cc1Cl	CCG-229896
Fidaxomicin	Pathway:DNA Damage | Target:DNA/RNA Synthesis	CC[C@H]1\C=C(C)/[C@@H](O)C\C=C\C=C(CO[C@@H]2O[C@H](C)[C@@H](OC(=O)c3c(O)c(Cl)c(O)c(Cl)c3CC)[C@H](O)[C@@H]2OC)\C(=O)O[C@@]([H])(CC=C(C)C=C(C)[C@@H]1O[C@]1([H])OC(C)(C)[C@@H](OC(=O)C(C)C)[C@H](O)[C@@H]1O)[C@@H](C)O	CCG-270622
Aclidinium Bromide	Pathway:Neuronal Signaling | Target:AChR	[Br-].[H][C@]12CC[N+](CCCOc3ccccc3)(CC1)C[C@@H]2OC(=O)C(O)(c1cccs1)c1cccs1	CCG-270072
PRIMAQUINE DIPHOSPHATE	antimalarial	OP(O)(O)=O.OP(O)(O)=O.COc1cc(NC(C)CCCN)c2ncccc2c1	CCG-40283
OLSALAZINE SODIUM	antiinflammatory	[Na+].[Na+].Oc1ccc(cc1C([O-])=O)\N=N\c1ccc(O)c(c1)C([O-])=O	CCG-213070
Prucalopride Succinat	Pathway:Neuronal Signaling | Target:5-HT Receptor	OC(=O)CCC(O)=O.COCCCN1CCC(CC1)NC(=O)c1cc(Cl)c(N)c2CCOc12	CCG-269590
VALDECOXIB	antiinflammatory, COX-2 inhibitor	Cc1onc(c1-c1ccc(cc1)S(N)(=O)=O)-c1ccccc1	CCG-39589
BUSPIRONE HYDROCHLORIDE	5HT1a receptor agonist, anxiolytic	Cl.O=C1CC2(CCCC2)CC(=O)N1CCCCN1CCN(CC1)c1ncccn1	CCG-213652
SODIUM NITROPRUSSIDE	antihypertensive	[Na+].[Na+].O=N[Fe--](C#N)(C#N)(C#N)(C#N)C#N	CCG-212464
Nicaraven	Pathway:Others | Target:Others	CC(CNC(=O)c1cccnc1)NC(=O)c1cccnc1	CCG-267306
Guanidine (Aminoformamidine) HCl	Pathway:Others | Target:Others	Cl.NC(N)=N	CCG-266024
CARTEOLOL HYDROCHLORIDE	beta-adrenergic blocker	Cl.CC(C)(C)NCC(O)COc1cccc2NC(=O)CCc12	CCG-213475
MEFENAMIC ACID	antiinflammatory, analgesic	Cc1cccc(Nc2ccccc2C(O)=O)c1C	CCG-39434
CHLORAMBUCIL	antineoplastic, alkylating agent	OC(=O)CCCc1ccc(cc1)N(CCCl)CCCl	CCG-39872
LOXAPINE SUCCINATE	antipsychotic	OC(=O)CCC(O)=O.CN1CCN(CC1)C1=Nc2ccccc2Oc2ccc(Cl)cc12	CCG-39497
Salmeterol Xinafoate	Pathway:GPCR & G Protein | Target:Adrenergic Receptor	OC(=O)c1ccc2ccccc2c1O.OCc1cc(ccc1O)C(O)CNCCCCCCOCCCCc1ccccc1	CCG-270203
Halcinonide		[H][C@@]12C[C@H]3OC(C)(C)O[C@@]3(C(=O)CCl)[C@@]1(C)C[C@H](O)[C@@]1(F)[C@@]2([H])CCC2=CC(=O)CC[C@]12C	CCG-220655
Vindoline		[H][C@@]12N(C)c3cc(OC)ccc3[C@@]11CCN3CC=C[C@](CC)([C@@]13[H])[C@@]([H])(OC(C)=O)[C@]2(O)C(=O)OC	CCG-208615
Clofazimine	Pathway:Metabolism | Target:Phospholipase (e.g. PLA)	CC(C)\N=c1/cc2n(-c3ccc(Cl)cc3)c3ccccc3nc2cc1Nc1ccc(Cl)cc1	CCG-269477
AMINOPHENAZONE	antipyretic, analgesic	Cc1c(N)c(=O)n(-c2ccccc2)n1C	CCG-39099
4-Aminobenzoic acid	Pathway:Others | Target:Others	Nc1ccc(cc1)C(O)=O	CCG-266139
Sulfacetamide sodic hydrate		O.CC(=O)N([Na])S(=O)(=O)c1ccc(N)cc1	CCG-220014
Citric acid trilithium salt tetrahydrate	Pathway:Others | Target:Others	O.O.O.O.[Li]OC(=O)CC(O)(CC(=O)O[Li])C(=O)O[Li]	CCG-267260
(2-Hydroxypropyl)-|A-cyclodextrin (HP-|A-CD)	Pathway:Neuronal Signaling | Target:Beta Amyloid	CC(O)COC[C@@H]1O[C@H]2O[C@H]3[C@H](COCC(C)O)O[C@@H](O[C@H]4[C@H](COCC(C)O)O[C@@H](O[C@H]5[C@H](COCC(C)O)O[C@@H](O[C@H]6[C@H](COCC(C)O)O[C@@H](O[C@H]7[C@H](COCC(C)O)O[C@@H](O[C@H]8[C@H](COCC(C)O)O[C@@H](O[C@@H]1[C@@H](O)[C@@H]2O)[C@@H](O)[C@@H]8O)[C@@H](O)[C@@H]7O)[C@@H](O)[C@@H]6O)[C@@H](O)[C@@H]5O)[C@@H](O)[C@@H]4O)[C@@H](O)[C@@H]3O	CCG-270688
IOHEXOL	radiopaque diagnostic aid	C[C@H](O)C(=O)Nc1c(I)c(C(=O)NC(CO)CO)c(I)c(C(=O)NC(CO)CO)c1I	CCG-213024
Melibiose	Pathway:Others | Target:Others	OC[C@H]1O[C@H](OC[C@@H](O)[C@@H](O)[C@H](O)[C@@H](O)C=O)[C@H](O)[C@@H](O)[C@H]1O	CCG-267945
URETHANE	antineoplastic, cytotoxic	CCOC(N)=O	CCG-39905
Plumbagin	Akt/mTOR inhib.	CC1=CC(=O)c2c(O)cccc2C1=O	CCG-208032
NSC 22976		NS(=O)(=O)c1ccc(cc1)C(O)=O	CCG-38010
Nicotinamide N-oxide	Pathway:Others | Target:Others	NC(=O)c1ccc[n+]([O-])c1	CCG-266146
FLUPHENAZINE HYDROCHLORIDE	antipsychotic, H1 antihistamine	Cl.Cl.OCCN1CCN(CCCN2c3ccccc3Sc3ccc(cc23)C(F)(F)F)CC1	CCG-212902
NICERGOLINE	vasodilator	[H][C@@]12Cc3cn(C)c4cccc(c34)[C@]1(C[C@@H](COC(=O)c1cncc(Br)c1)CN2C)OC	CCG-39032
BUTYL PARABEN	antifungal, preservative	CCCCOC(=O)c1ccc(O)cc1	CCG-213596
Potassium 1-Naphthaleneacetate	Pathway:Others | Target:Others	[K+].[O-]C(=O)Cc1cccc2ccccc12	CCG-266754
CEPHALOTHIN SODIUM	antibacterial	[Na+].CC(=O)OCC1=C(N2[C@H](SC1)[C@H](NC(=O)Cc1cccs1)C2=O)C([O-])=O	CCG-38923
SACCHARIN	sweetener	O=C1NS(=O)(=O)c2ccccc12	CCG-39011
DIOXYBENZONE	ultraviolet screen	COc1ccc(C(=O)c2ccccc2O)c(O)c1	CCG-40196
Acotiamide hydrochloride	Pathway:Neuronal Signaling | Target:AChR	O.O.O.Cl.COc1cc(O)c(cc1OC)C(=O)Nc1nc(cs1)C(=O)NCCN(C(C)C)C(C)C	CCG-269964
Methylbenactyzine Bromide	Pathway:Neuronal Signaling | Target:AChR	[Br-].CC[N+](C)(CC)CCOC(=O)C(O)(c1ccccc1)c1ccccc1	CCG-268910
Bedaquiline fumarate	Pathway:Microbiology | Target:Anti-infection	OC(=O)\C=C\C(O)=O.COc1nc2ccc(Br)cc2cc1[C@@H](c1ccccc1)[C@@](O)(CCN(C)C)c1cccc2ccccc12	CCG-270358
Prochlorperazine dimaleate		OC(=O)\C=C/C(O)=O.OC(=O)\C=C/C(O)=O.CN1CCN(CCCN2c3ccccc3Sc3ccc(Cl)cc23)CC1	CCG-220399
Nicarbazin	Pathway:Microbiology | Target:Anti-infection	Cc1cc(C)nc(O)n1.[O-][N+](=O)c1ccc(NC(=O)Nc2ccc(cc2)[N+]([O-])=O)cc1	CCG-268958
Brexpiprazole	Pathway:Neuronal Signaling | Target:5-HT Receptor,Dopamine Receptor	O=c1ccc2ccc(OCCCCN3CCN(CC3)c3cccc4sccc34)cc2[nH]1	CCG-269055
Robenidine Hydrochoride	Pathway:Microbiology | Target:Anti-infection	Cl.Clc1ccc(\C=N\NC(=N)N\N=C\c2ccc(Cl)cc2)cc1	CCG-268301
Etoricoxib		Cc1ccc(cn1)-c1ncc(Cl)cc1-c1ccc(cc1)S(C)(=O)=O	CCG-220639
MENBUTONE	choleretic	COc1ccc(C(=O)CCC(O)=O)c2ccccc12	CCG-214049
CPD000469176_TIAGABINE HCl		Cl.Cc1ccsc1C(=CCCN1CCC[C@H](C1)C(O)=O)c1sccc1C	CCG-100885
Sulfogaiacol	Pathway:Others | Target:Others	[K+].COc1cc(ccc1O)S([O-])(=O)=O	CCG-266892
Benzocaine hydrochloride	Pathway:Transmembrane Transporters | Target:Sodium Channel	Cl.CCOC(=O)c1ccc(N)cc1	CCG-266593
Syk Inhibitor III	Syk Inhibitor III	[O-][N+](=O)\C=C\c1ccc2OCOc2c1	CCG-206794
CPD000466351_EFAVIRENZ		FC(F)(F)[C@]1(OC(=O)Nc2ccc(Cl)cc12)C#CC1CC1	CCG-101011
4'-HYDROXYCHALCONE		Oc1ccc(cc1)C(=O)\C=C\c1ccccc1	CCG-38409
2-Deoxy-D-glucose	Pathway:Others | Target:Others	OC[C@H]1OC(O)C[C@@H](O)[C@@H]1O	CCG-266307
USNIC ACID	antibacterial	CC(=O)C1C(=O)C=C2Oc3c(c(O)c(C)c(O)c3C(C)=O)C2(C)C1=O	CCG-40251
Acetylcholine iodide	Pathway:Neuronal Signaling | Target:AChR	[I-].CC(=O)OCC[N+](C)(C)C	CCG-267188
Tropine	Pathway:Others | Target:Others	[H][C@]12CC[C@]([H])(C[C@H](O)C1)N2C	CCG-266157
Tamsulosin hydrochloride	Pathway:Neuronal Signaling | Target:Adrenergic Receptor	Cl.CCOc1ccccc1OCCN[C@H](C)Cc1ccc(OC)c(c1)S(N)(=O)=O	CCG-269178
Cyclogalegenol	Pathway:DNA Damage | Target:Telomerase	[H][C@@]1([C@@H](O)C[C@@]2(C)[C@]3([H])C[C@H](O)[C@]4([H])[C@]5(C[C@@]35CC[C@]12C)CC[C@H](O)C4(C)C)[C@@]1(C)CC[C@H](O1)C(C)(C)O	CCG-269619
Arctiin	Pathway:Metabolism | Target:AdipoR	COc1ccc(C[C@H]2COC(=O)[C@@H]2Cc2ccc(O[C@@H]3O[C@H](CO)[C@@H](O)[C@H](O)[C@H]3O)c(OC)c2)cc1OC	CCG-269936
Methylcobalamin	Pathway:Metabolism | Target:Vitamin	OC[C@H]1O[C@@H]([C@H](O)[C@@H]1OP(=O)([O-])OC(C)CNC(=O)CC[C@]1(C)[C@@H](CC(N)=O)[C@@]2([H])N=C1\C(C)=C1/N=C(/C=C3\N=C(\C(\C)=C4\[C@@H](CCC(N)=O)[C@](C)(CC(N)=O)[C@@]2(C)N4[Co+]C)[C@@](C)(CC(N)=O)[C@@H]3CCC(N)=O)C(C)(C)[C@@H]1CCC(N)=O)n1cnc2cc(C)c(C)cc12	CCG-270675
Aminopurine, 6-benzyl		C(Nc1ncnc2nc[nH]c12)c1ccccc1	CCG-220189
Cisapride hydrate	Pathway:Neuronal Signaling | Target:5-HT Receptor	O.CO[C@@H]1CN(CCCOc2ccc(F)cc2)CC[C@@H]1NC(=O)c1cc(Cl)c(N)cc1OC	CCG-269576
DEHYDROACETIC ACID	antifungal, antibacterial	CC(=O)C1C(=O)OC(C)=CC1=O	CCG-213725
		CC(C)C1=CC(=O)C(C)=CC1=O	CCG-40027
Methylene Blue	Pathway:Others | Target:Others	[Cl-].CN(C)c1ccc2nc3ccc(cc3sc2c1)=[N+](C)C	CCG-267696
	Serotonin precursor; antidepressant; anti-epileptic	[H][C@](N)(Cc1c[nH]c2ccc(O)cc12)C(O)=O	CCG-204715
Xylitol	Pathway:Others | Target:Others	OC[C@H](O)[C@@H](O)[C@H](O)CO	CCG-266218
o-VERATRALDEHYDE		COc1cccc(C=O)c1OC	CCG-39482
CITIOLONE	hepatoprotectant, free radical scavenger	CC(=O)NC1CCSC1=O	CCG-213865
Methyl syringate	Pathway:Transmembrane Transporters | Target:Calcium Channel	COC(=O)c1cc(OC)c(O)c(OC)c1	CCG-266660
HEXYLRESORCINOL	anthelmintic, topical antiseptic	CCCCCCc1ccc(O)cc1O	CCG-40207
2-(1H-indol-3-yl)acetic acid		OC(=O)Cc1c[nH]c2ccccc12	CCG-51070
RDR 01288	antibacterial	OC(=O)CCC(=O)Nc1ccc(cc1)S(=O)(=O)Nc1nccs1	CCG-439
Uracil 1-|A-D-arabinofuranoside	Pathway:Others | Target:Others	OC[C@H]1O[C@H]([C@@H](O)[C@@H]1O)n1ccc(=O)[nH]c1=O	CCG-266899
CEFAZOLIN SODIUM	antibacterial	[Na+].[H][C@@]1(NC(=O)Cn2cnnn2)C(=O)N2C(C([O-])=O)=C(CSc3nnc(C)s3)CS[C@]12[H]	CCG-40011
Maltose	Pathway:Others | Target:Others	[H][C@@](O[C@H]1O[C@H](CO)[C@@H](O)[C@H](O)[C@H]1O)([C@H](O)CO)[C@H](O)[C@@H](O)C=O	CCG-267944
DIFLUNISAL	analgesic, antiinflammatory	OC(=O)c1cc(ccc1O)-c1ccc(F)cc1F	CCG-40230
Mosapride	Pathway:Neuronal Signaling | Target:5-HT Receptor	CCOc1cc(N)c(Cl)cc1C(=O)NCC1CN(Cc2ccc(F)cc2)CCO1	CCG-268905
DIMETHADIONE	anticonvulsant	CC1(C)OC(=O)NC1=O	CCG-38926
	Monoamine oxidase inhibitor	CC(C)NNC(=O)c1ccncc1	CCG-204730
HEXACHLOROPHENE	antiinfective (topical)	Oc1c(Cl)cc(Cl)c(Cl)c1Cc1c(O)c(Cl)cc(Cl)c1Cl	CCG-39768
Propacetamol hydrochloride	Pathway:Others | Target:Others	Cl.CCN(CC)CC(=O)Oc1ccc(NC(C)=O)cc1	CCG-267476
Lesinurad	Pathway:Others | Target:Others	OC(=O)CSc1nnc(Br)n1-c1ccc(C2CC2)c2ccccc12	CCG-268685
Eperisone hydrochloride	Pathway:Others | Target:Others	Cl.CCc1ccc(cc1)C(=O)C(C)CN1CCCCC1	CCG-267425
Sulisobenzone	Pathway:Others | Target:Others	COc1cc(O)c(cc1S(O)(=O)=O)C(=O)c1ccccc1	CCG-267557
NIKETHAMIDE	analeptic	CCN(CC)C(=O)c1cccnc1	CCG-213619
Atazanavir	Pathway:Proteases | Target:HIV Protease	COC(=O)N[C@H](C(=O)N[C@@H](Cc1ccccc1)[C@@H](O)CN(Cc1ccc(cc1)-c1ccccn1)NC(=O)[C@@H](NC(=O)OC)C(C)(C)C)C(C)(C)C	CCG-270390
[truncated: 2,602 more rows]
